# Supplementary material for: The Impact of Oulema melanopus—Associated Bacteria on the Wheat Defense Response to the Feeding of Their Insect Hosts
Source: Cells. 2022 Jul 29;11(15):2342. doi: 10.3390/cells11152342 (PMC9367625; doi:10.3390/cells11152342)
Supplement: Supplementary file 1 [file cells-11-02342-s001.zip]

Archive with 6 entries (5 files):
- cells-1828543 proof sup/
- cells-1828543 proof sup/cells-1828543-XML supplementary.pdf
- cells-1828543 proof sup/Table S10.xlsx
- cells-1828543 proof sup/Table S11.xlsx
- cells-1828543 proof sup/Table S8.xlsx
- cells-1828543 proof sup/Table S9.xlsx
