# Supplementary material for: The Impact of Oulema melanopus—Associated Bacteria on the Wheat Defense Response to the Feeding of Their Insect Hosts
Source: Cells. 2022 Jul 29;11(15):2342. doi: 10.3390/cells11152342 (PMC9367625; doi:10.3390/cells11152342)
Supplement: Supplementary file 1 [file cells-11-02342-s001.zip › cells-1828543 proof sup/Table S10.xlsx]

## Sheet: a) local response
Table S10. Distributions of differentially expressed genes (DEGs) representing selected GO terms associated with photosynthesis, cell wall organization and synthesis of proteins, metabolites that can have detrimental effect on CLB larvae in a) wounded (local response) and distal leaves (systemic response) of plants exposed to the CLB larvae with natural bacterial flora, compared to data obtained …
response to oxidative stress	DEG	Decription	FC	logFC	p-Value
	TraesCSU02G096700	Peroxidase	85.6974	6.42118	0.0025493
	TraesCS2B02G614800	cationic peroxidase SPC4	8.26773	3.04749	6.33529e-05
	TraesCS5B02G311800	peroxidase	8.05019	3.00902	0.0289554
	TraesCS5D02G408800	Peroxidase	6.34971	2.66669	0.000931293
	TraesCS6D02G203800	Temperature stress-induced lipocalin	6.00384	2.58589	9.92987e-05
	TraesCS2A02G071700	probable L-ascorbate peroxidase 3, peroxisomal	5.09959	2.35038	0.00146761
	TraesCS2B02G087400	L-ascorbate peroxidase	4.45665	2.15596	0.00169038
	TraesCS2D02G070500	L-ascorbate peroxidase	4.28878	2.10057	0.0026398
	TraesCS4A02G389000	Peroxidase	3.43546	1.7805	0.0176436
	TraesCS4A02G142000	Glutathione peroxidase	3.14882	1.65481	8.37394e-05
	TraesCS1B02G142800	Peroxidase	3.0849	1.62522	5.04932e-06
	TraesCS7D02G289300	Glutaredoxin domain-containing protein	3.08031	1.62308	0.000149064
	TraesCS4B02G168000	Peroxidase	2.96255	1.56684	0.0429326
	TraesCS1A02G124200	Peroxidase	2.93127	1.55153	0.000498078
	TraesCS7A02G293400	Glutaredoxin domain-containing protein	2.908	1.54003	0.000153626
	TraesCS1D02G174200	Peroxidase	2.74697	1.45784	0.00150019
	TraesCS7D02G290700	Superoxide dismutase [Cu-Zn] 2, chloroplastic	2.69576	1.43069	0.000815274
	TraesCS4B02G152800	Glutathione peroxidase	2.52259	1.33491	0.000256018
	TraesCS4D02G162000	Glutathione peroxidase	2.47917	1.30986	0.000236725
	TraesCS7B02G197300	Superoxide dismutase [Cu-Zn]	2.33227	1.22174	0.0117224
	TraesCS7A02G292100	Superoxide dismutase [Cu-Zn]	2.3048	1.20464	0.0102676
	TraesCS4A02G156900	Chromophore lyase CRL, chloroplastic	2.02643	1.01894	0.00577996
	TraesCS1B02G132300	uncharacterized	2.0119	1.00856	0.000328111
	TraesCS7B02G473400	Catalase	-2.07266	-1.05148	0.0351161
	TraesCS6D02G228800	Glutathione peroxidase	-2.07987	-1.05649	0.0181872
	TraesCS6B02G278100	Glutathione peroxidase	-2.08439	-1.05963	0.0167393
	TraesCS5A02G177800	Ferrochelatase	-2.11234	-1.07884	0.0019212
	TraesCS5B02G175100	Ferrochelatase	-2.15024	-1.1045	0.000962442
	TraesCS7A02G549800	Catalase	-2.20016	-1.13761	0.0243676
	TraesCS5D02G182100	Ferrochelatase	-2.2243	-1.15335	0.00112928
	TraesCS7B02G328400	Peroxidase	-2.38174	-1.25201	0.0247433
	TraesCS5A02G092400	Nucleoside diphosphate kinase	-2.39265	-1.25861	0.00925722
	TraesCS7D02G420500	Peroxidase	-2.42438	-1.27761	0.0249115
	TraesCS5D02G104600	Nucleoside diphosphate kinase	-2.51791	-1.33222	0.0065701
	TraesCS2A02G437700	ascorbate peroxidase 4	-2.81743	-1.49438	0.0429143
	TraesCS1A02G223300	Tocopherol cyclase, chloroplastic	-2.83599	-1.50385	0.0035918
	TraesCS4D02G198600	Mitogen-activated protein kinase	-2.9168	-1.54439	0.0336147
	TraesCS4B02G197800	Mitogen-activated protein kinase	-2.99928	-1.58462	0.0296853
	TraesCS2B02G429100	Glutathione peroxidase	-3.02054	-1.59481	0.0111767
	TraesCS4A02G106400	Mitogen-activated protein kinase	-3.02162	-1.59532	0.029563
	TraesCS1B02G236600	Tocopherol cyclase, chloroplastic	-3.02885	-1.59877	0.00168583
	TraesCS7B02G054400	Glutathione peroxidase	-3.07454	-1.62037	0.00157656
	TraesCS3D02G026400	Fructose-bisphosphate aldolase	-3.12256	-1.64273	0.00207991
	TraesCS2D02G434500	ascorbate peroxidase 4	-3.13173	-1.64696	0.0281998
	TraesCS7D02G152400	Glutathione peroxidase	-3.14843	-1.65463	0.00152023
	TraesCS7A02G150500	Glutathione peroxidase	-3.16552	-1.66244	0.00123222
	TraesCS2B02G457600	ascorbate peroxidase 4	-3.22939	-1.69126	0.0273987
	TraesCS2D02G407700	Glutathione peroxidase	-3.23823	-1.6952	0.00729284
	TraesCS2D02G598000	Glutathione peroxidase	-3.5389	-1.8233	0.00190054
	TraesCS2A02G582100	Glutathione peroxidase	-3.57309	-1.83717	0.00284653
	TraesCS1B02G095800	Peroxidase	-3.59316	-1.84525	0.0070421
	TraesCS1D02G079800	Peroxidase	-3.68637	-1.8822	0.00699927
	TraesCS2B02G604800	Glutathione peroxidase	-3.69405	-1.8852	0.00151522
	TraesCS1A02G077700	Peroxidase	-3.76798	-1.91379	0.00451727
	TraesCS2D02G227800	15.4 kDa class V heat shock protein	-4.19661	-2.06922	0.00142785
	TraesCS7D02G405500	12-oxophytodienoate reductase (EC:1.3.1.42), Jasmonic acid (JA) biosynthesi	-4.65506	-2.2188	0.000253238
	TraesCS5B02G147200	Peroxidase	-4.69882	-2.2323	0.0294465
	TraesCS6A02G334800	Allene oxide cyclase, Biosynthesis of jasmonic acid, Defence respons	-4.90103	-2.29308	0.00205996
	TraesCS3B02G354000	Peroxidase	-5.48919	-2.45659	0.0227196
	TraesCS3D02G318500	Peroxidase	-5.50482	-2.4607	0.0241589
	TraesCS5D02G183700	Fatty acid alpha-dioxygenase	-5.64964	-2.49816	0.0177081
	TraesCS6B02G365200	Allene oxide cyclase 1	-5.7177	-2.51543	0.00122248
	TraesCS3A02G325100	Peroxidase	-5.72919	-2.51833	0.0211413
	TraesCS6D02G314300	Allene oxide cyclase, Biosynthesis of jasmonic acid, Defence respons	-5.86199	-2.55139	0.00103654
	TraesCS5A02G148600	Peroxidase	-6.06562	-2.60065	0.0399528
	TraesCS5D02G144300	Peroxidase	-6.20508	-2.63345	0.0366225
	TraesCS4A02G090200	alpha-dioxygenase 1-like	-7.66358	-2.93802	0.0262779
	TraesCS1A02G079400	Peroxidase	-12.3278	-3.62384	0.0318313
	TraesCS1B02G096900	Peroxidase	-12.3615	-3.62779	0.0291841
	TraesCS1D02G080900	Peroxidase	-13.1181	-3.71348	0.0287847
	TraesCS7A02G319100	Peroxidase	-14.7163	-3.87934	0.0406861
	TraesCS7B02G219900	Peroxidase	-16.9743	-4.08528	0.0412005
	TraesCSU02G127400	Peroxidase	-21.6016	-4.43307	0.0473218
	TraesCS7D02G315600	Peroxidase	-24.0417	-4.58747	0.0363189
	TraesCS4A02G196300	Peroxidase	-29.0123	-4.85859	0.009723
	TraesCS3A02G510900	Peroxidase	-31.4716	-4.97598	0.0449026
	TraesCS2B02G125800	Peroxidase	-40.4559	-5.33828	0.000543692
	TraesCS6D02G303900	Peroxidase	-44.3771	-5.47174	0.0335073
	TraesCS5D02G364600	Peroxidase	-47.883	-5.58144	0.0113552
	TraesCS6B02G354600	Peroxidase	-54.018	-5.75537	0.0287916
	TraesCS2B02G613900	Peroxidase	-72.0286	-6.1705	0.00522662
	TraesCS6A02G047200	Peroxidase	-73.441	-6.19851	0.00027343
	TraesCS6B02G063400	Peroxidase	-75.2	-6.23266	0.000251978
	TraesCS2A02G108600	Peroxidase	-76.0602	-6.24907	0.00144221
	TraesCS2A02G573900	Peroxidase	-76.8875	-6.26468	0.00465107
	TraesCSU02G113200	Peroxidase	-97.8235	-6.61211	0.00777226
	TraesCS3B02G339700	Peroxidase	-118.352	-6.88694	0.0201146
	TraesCS4A02G196000	Peroxidase	-120.517	-6.9131	0.00325469
	TraesCS2D02G108500	Peroxidase	-123.46	-6.9479	0.000348921
	TraesCS3B02G549000	alpha-dioxygenase 1-like isoform X1	-131.71	-7.04122	0.000711979
	TraesCS7B02G379100	Peroxidase	-134.385	-7.07022	0.0039121
	TraesCS6B02G063700	Peroxidase	-154.142	-7.26811	0.00474758
	TraesCS6B02G063500	Peroxidase	-214.112	-7.74222	0.00126153
	TraesCS3B02G339500	Peroxidase	-230.185	-7.84665	0.00620432
	TraesCS7B02G376000	Peroxidase	-247.709	-7.9525	0.00604152
	TraesCS6B02G063900	Peroxidase	-277.193	-8.11475	0.00135179
	TraesCS2B02G125100	peroxidase	-278.523	-8.12165	0.0144574
	TraesCS6D02G054500	Peroxidase	-289.574	-8.17779	0.00187327
	TraesCS2D02G566800	Peroxidase	-308.055	-8.26704	0.00523028
	TraesCS6D02G054400	Peroxidase	-318.609	-8.31564	3.36155e-05
	TraesCS2B02G616700	Peroxidase	-319.001	-8.31742	0.0050761
	TraesCS6D02G054900	Peroxidase	-319.108	-8.3179	0.000611293
	TraesCS2A02G107700	Peroxidase	-326.12	-8.34926	0.0107237
	TraesCS6A02G047600	Peroxidase	-327.148	-8.3538	0.000621101
	TraesCS2D02G108200	Peroxidase	-419.533	-8.71264	0.0253719
	TraesCS7D02G464600	Peroxidase	-446.629	-8.80293	0.00136203
	TraesCS2A02G108100	Peroxidase	-449.357	-8.81172	0.0216107
	TraesCS2A02G107500	Peroxidase	-451.304	-8.81796	0.00387079
	TraesCS7A02G477100	Peroxidase	-485.788	-8.92418	0.00306249
	TraesCS4B02G118900	peroxidase 4-like isoform X2	-500.503	-8.96724	0.0139171
	TraesCS2B02G126200	Peroxidase	-519.751	-9.02168	0.00550609
	TraesCS2B02G124800	Peroxidase	-522.286	-9.0287	0.0180672
	TraesCS6A02G047500	Peroxidase	-565.691	-9.14387	3.34574e-07
	TraesCS6D02G054800	Peroxidase	-594.189	-9.21478	9.03272e-07
	TraesCS5B02G358400	Peroxidase	-661.493	-9.36958	0.00138242
	TraesCS6B02G063800	Peroxidase	-742.612	-9.53647	3.20047e-06
	TraesCS7B02G378700	Peroxidase	-781.16	-9.60947	0.00162167
	TraesCS4D02G116700	Peroxidase	-936.445	-9.87105	0.00218258
	TraesCS2B02G125200	Peroxidase	-938.76	-9.87461	0.00471777
	TraesCS3D02G305400	Peroxidase	-980.283	-9.93706	0.00643568
	TraesCS4D02G116600	Peroxidase	-1127.37	-10.1387	0.00293511
	TraesCS2B02G124600	Peroxidase	-1361.63	-10.4111	0.00772275
	TraesCS2B02G125300	Peroxidase	-1372.87	-10.423	0.0101609
	TraesCS3A02G297100	Peroxidase	-1380.01	-10.4305	0.00368258
	TraesCS2A02G107600	Peroxidase	-1381.14	-10.4316	0.019213
	TraesCS2D02G107800	Peroxidase	-1575.48	-10.6216	0.00487143
	TraesCS2D02G107900	Peroxidase	-1698.26	-10.7298	0.00906699
	TraesCS4A02G196400	Peroxidase	-1709.2	-10.7391	0.00115797
	TraesCS2D02G107600	Peroxidase	-1917.96	-10.9054	0.00517391
	TraesCS3D02G305300	Peroxidase	-3501.21	-11.7736	0.00251308
	TraesCS3A02G297200	Peroxidase	-4387.54	-12.0992	0.0024112
detoxification	DEG	Decription	FC	logFC	p-Value
	TraesCS5B02G311800	peroxidase	8.05019	3.00902	0.0289554
	TraesCS2D02G070500	L-ascorbate peroxidase	4.28878	2.10057	0.0026398
	TraesCS7D02G289300	Glutaredoxin domain-containing protein	3.08031	1.62308	0.000149064
	TraesCS7A02G293400	Glutaredoxin domain-containing protein	2.908	1.54003	0.000153626
	TraesCS7D02G290700	Superoxide dismutase [Cu-Zn] 2, chloroplastic	2.69576	1.43069	0.000815274
	TraesCS4D02G162000	Glutathione peroxidase	2.47917	1.30986	0.000236725
	TraesCS7B02G197300	Superoxide dismutase [Cu-Zn]	2.33227	1.22174	0.0117224
	TraesCS7A02G292100	Superoxide dismutase [Cu-Zn]	2.3048	1.20464	0.0102676
	TraesCS3A02G182900	uncharacterized	2.27933	1.18861	0.000257901
	TraesCS7B02G473400	Catalase	-2.07266	-1.05148	0.0351161
	TraesCS7A02G549800	Catalase	-2.20016	-1.13761	0.0243676
	TraesCS2B02G429100	Glutathione peroxidase	-3.02054	-1.59481	0.0111767
	TraesCS2D02G407700	Glutathione peroxidase	-3.23823	-1.6952	0.00729284
	TraesCS2A02G582100	Glutathione peroxidase	-3.57309	-1.83717	0.00284653
	TraesCS3B02G354000	Peroxidase	-5.48919	-2.45659	0.0227196
	TraesCS5D02G183700	alpha-dioxygenase 1	-5.64964	-2.49816	0.0177081
	TraesCS2B02G613900	Peroxidas	-72.0286	-6.1705	0.00522662
	TraesCS2A02G573900	Peroxidase	-76.8875	-6.26468	0.00465107
	TraesCS3B02G339700	Peroxidase	-118.352	-6.88694	0.0201146
	TraesCS3B02G549000	alpha-dioxygenase 1-like isoform X1	-131.71	-7.04122	0.000711979
	TraesCS3B02G339500	Peroxidase	-230.185	-7.84665	0.00620432
	TraesCS2D02G566800	Peroxidase	-308.055	-8.26704	0.00523028
	TraesCS2D02G108200	Peroxidase	-419.533	-8.71264	0.0253719
	TraesCS2A02G108100	Peroxidase	-449.357	-8.81172	0.0216107
	TraesCS2A02G107500	Peroxidase	-451.304	-8.81796	0.00387079
	TraesCS2B02G124800	Peroxidase	-522.286	-9.0287	0.0180672
	TraesCS2B02G125200	Peroxidase	-938.76	-9.87461	0.00471777
	TraesCS2B02G125300	Peroxidase	-1372.87	-10.423	0.0101609
	TraesCS2A02G107600	Peroxidase	-1381.14	-10.4316	0.019213
	TraesCS2D02G107900	Peroxidase	-1698.26	-10.7298	0.00906699
	TraesCS2D02G107600	Peroxidase	-1917.96	-10.9054	0.00517391
peptidase inhibitor activity	DEG	Decription	FC	logFC	p-Value
	TraesCS3B02G361700	Cysteine proteinase inhibitor	-3.16027	-1.66005	0.000208699
	TraesCS3D02G325100	Cysteine proteinase inhibitor	-3.94488	-1.97998	0.000107667
	TraesCS3A02G331500	Cysteine proteinase inhibitor	-4.01154	-2.00416	0.000128816
	TraesCS1A02G265600	Bowman-Birk type proteinase inhibitor B5-like	-13.7468	-3.78102	0.0285372
	TraesCS3D02G033800	Bowman-Birk type trypsin inhibitor-like isoform X1	-14.2908	-3.83701	0.040585
	TraesCS3B02G037000	Bowman-Birk type trypsin inhibitor-like isoform X1	-14.6217	-3.87004	0.0278743
	TraesCS1D02G266000	Bowman-Birk type proteinase inhibitor B5	-14.7856	-3.88612	0.0247179
	TraesCS1B02G276800	Bowman-Birk type proteinase inhibitor B5	-14.9579	-3.90283	0.0234793
	TraesCS3D02G025700	BOWMAN_BIRK domain-containing protein, serine-type endopeptidase inhibitor activit	-16.3859	-4.03438	0.0169618
	TraesCS1B02G276500	BOWMAN_BIRK domain-containing protein	-16.4149	-4.03693	0.0179397
	TraesCS1D02G265800	Wali5 protein, serine-type endopeptidase inhibitor activity	-17.1602	-4.10099	0.0166334
	TraesCS3B02G109200	subtilisin-chymotrypsin inhibitor-2A-like	-20.8553	-4.38234	0.0262876
	TraesCS3A02G093900	subtilisin-chymotrypsin inhibitor-2A-like	-22.0348	-4.46171	0.0227812
	TraesCSU02G049500	subtilisin-chymotrypsin inhibitor-2B-like	-23.4149	-4.54936	0.0200306
	TraesCS3D02G094200	subtilisin-chymotrypsin inhibitor-2A-like	-24.5681	-4.61872	0.0218147
	TraesCS3A02G046300	BOWMAN_BIRK domain-containing protein	-29.7625	-4.89543	0.00547482
	TraesCS1A02G021000	BOWMAN_BIRK domain-containing protein-serine protease inhibitor	-30.5449	-4.93286	0.00596699
	TraesCS3A02G046000	Bowman-Birk type bran trypsin inhibitor-like	-31.4962	-4.97711	0.00230551
	TraesCS3B02G037100	BOWMAN_BIRK domain-containing protein, serine-type endopeptidase inhibitor activity	-34.2345	-5.09738	0.0044798
	TraesCS2A02G158600	Subtilisin-chymotrypsin inhibitor-2B	-35.1055	-5.13362	0.0387041
	TraesCS1D02G266100	Bowman-Birk type proteinase inhibitor B6-like	-36.5132	-5.19035	0.00589209
	TraesCS3B02G037400	Bowman-Birk type trypsin inhibitor-like isoform X1	-42.5517	-5.41115	0.000960038
	TraesCS3D02G034200	Bowman-Birk type trypsin inhibitor isoform X2	-45.4183	-5.5052	0.00162434
	TraesCS3B02G038700	Bowman-Birk type trypsin inhibitor-like isoform X2	-46.3193	-5.53354	0.00310902
	TraesCS1A02G265800	BOWMAN_BIRK domain-containing protein	-54.9032	-5.77882	0.00321593
	TraesCS3A02G046100	Bowman-Birk type trypsin inhibitor-like isoform X2	-169.566	-7.40571	0.000222451
	TraesCS1A02G021400	BOWMAN_BIRK domain-containing protein, serine-type endopeptidase inhibitor activity	-440.864	-8.78419	0.00140857
	TraesCS1D02G027700	subtilisin-chymotrypsin inhibitor-2B-like	-540.386	-9.07785	0.00157794
	TraesCS3D02G033900	BOWMAN_BIRK domain-containing protein	-578.222	-9.17548	0.000140145
	TraesCS1B02G034100	Subtilisin-chymotrypsin inhibitor-2A	-610.989	-9.255	0.000666848
	TraesCS1D02G020600	BOWMAN_BIRK domain-containing protein	-630.832	-9.30111	0.00300678
	TraesCSU02G174500	subtilisin-chymotrypsin inhibitor-2B-like	-723.397	-9.49864	0.000777767
	TraesCS1B02G034900	Subtilisin-chymotrypsin inhibitor-2A	-811.66	-9.66473	5.97889e-05
	TraesCS1D02G027500	subtilisin-chymotrypsin inhibitor-2B-like	-915.512	-9.83843	0.00128771
	TraesCS1A02G265900	BOWMAN_BIRK domain-containing protein	-934.753	-9.86844	0.000605804
	TraesCS1A02G041500	subtilisin-chymotrypsin inhibitor CI-1A-like	-969.268	-9.92075	0.000288684
	TraesCS1B02G276900	Wali6 protein, serine-type endopeptidase inhibitor activity	-1005.62	-9.97387	0.000641786
	TraesCS1A02G041300	Subtilisin-chymotrypsin inhibitor-2A	-1061.62	-10.0521	1.27021e-07
	TraesCS1B02G033900	Subtilisin-chymotrypsin inhibitor CI-1A, P16062.1	-1067.63	-10.0602	0.000220583
	TraesCS1A02G026800	Subtilisin-chymotrypsin inhibitor-2A	-1104.09	-10.1086	3.43484e-05
	TraesCS1D02G027900	Subtilisin-chymotrypsin inhibitor-2A	-1315.87	-10.3618	3.72016e-08
	TraesCS1D02G028000	subtilisin-chymotrypsin inhibitor-2B-like	-1379.15	-10.4296	0.000466306
	TraesCS1B02G033800	subtilisin-chymotrypsin inhibitor-2B-like	-1736.4	-10.7619	0.000124513
	TraesCS1A02G041600	subtilisin-chymotrypsin inhibitor-2A-like	-1742.14	-10.7666	0.000172007
	TraesCS1D02G027300	subtilisin-chymotrypsin inhibitor-2B-like	-2337.9	-11.191	0.00010973
	TraesCS1A02G041200	subtilisin-chymotrypsin inhibitor-2B-like	-3790.56	-11.8882	0.000429995
	TraesCS1B02G034200	subtilisin-chymotrypsin inhibitor-2B-like	-4248.89	-12.0529	3.22364e-06
	TraesCS1B02G035100	Subtilisin-chymotrypsin inhibitor-2A	-4506.45	-12.1378	1.0262e-06
	TraesCS1B02G034000	subtilisin-chymotrypsin inhibitor-2A-like	-13664.9	-13.7382	2.40762e-07
	TraesCS1D02G027400	subtilisin-chymotrypsin inhibitor-2B-like	-15768.1	-13.9447	6.01983e-07
	TraesCS1A02G041400	subtilisin-chymotrypsin inhibitor-2B-like	-17245.9	-14.074	9.43844e-07
secondary metabolic process	DEG	Decription	FC	logFC	p-Value
	TraesCS3B02G473800	Transaldolase	-2.75654	-1.46286	0.0159458
	TraesCS3A02G439800	Transaldolase	-2.77816	-1.47413	0.016929
	TraesCS4D02G198600	Mitogen-activated protein kinase	-2.9168	-1.54439	0.0336147
	TraesCS4B02G197800	Mitogen-activated protein kinase	-2.99928	-1.58462	0.0296853
	TraesCS4A02G106400	Mitogen-activated protein kinase	-3.02162	-1.59532	0.029563
	TraesCS6A02G173700	probable cinnamyl alcohol dehydrogenase	-3.25932	-1.70457	0.00629746
	TraesCS6B02G201600	probable cinnamyl alcohol dehydrogenase	-3.39674	-1.76415	0.0105721
	TraesCS6D02G162800	Cinnamyl alcohol dehydrogenase	-3.42482	-1.77603	0.0078131
	TraesCS2D02G218700	phenylalanine ammonia-lyase-like	-3.61742	-1.85496	0.0236492
	TraesCS6B02G258500	Phenylalanine ammonia-lyase	-3.94358	-1.9795	0.01236
	TraesCS6D02G212400	Phenylalanine ammonia-lyase	-4.05001	-2.01792	0.0109339
	TraesCS2B02G398200	Phenylalanine ammonia-lyase	-6.12155	-2.6139	0.00998651
	TraesCS2B02G398300	Phenylalanine ammonia-lyase	-7.04285	-2.81616	0.0191283
	TraesCS2B02G398000	Phenylalanine ammonia-lyase	-7.36869	-2.88141	0.0191882
	TraesCS2A02G381100	Phenylalanine ammonia-lyase	-7.4453	-2.89633	0.00887762
	TraesCS2D02G377200	Phenylalanine ammonia-lyase	-7.81348	-2.96597	0.0125913
	TraesCS2A02G380900	Phenylalanine ammonia-lyase	-8.52674	-3.09199	0.00640829
	TraesCS2D02G377600	Phenylalanine ammonia-lyase	-8.91223	-3.15579	0.00679458
	TraesCS1B02G048300	Phenylalanine ammonia-lyase	-9.0785	-3.18245	0.0110257
	TraesCS6D02G212500	Phenylalanine ammonia-lyase	-10.0031	-3.32237	0.0231897
	TraesCS6A02G222700	Phenylalanine ammonia-lyase	-10.0478	-3.32881	0.0236719
	TraesCS6B02G258600	Phenylalanine ammonia-lyase	-10.048	-3.32883	0.023164
	TraesCS2B02G398400	Phenylalanine ammonia-lyase	-10.4977	-3.392	0.00350579
	TraesCS2B02G398100	Phenylalanine ammonia-lyase	-11.4036	-3.51142	0.0120762
	TraesCS4A02G401300	Phenylalanine ammonia-lyase	-11.9846	-3.58311	0.00216392
	TraesCS1D02G039500	Phenylalanine ammonia-lyase	-12.0955	-3.5964	0.0385223
	TraesCS2B02G224000	Phenylalanine ammonia-lyase	-12.2536	-3.61514	0.00536903
	TraesCS2D02G377500	Phenylalanine ammonia-lyase	-13.7845	-3.78497	0.00215466
	TraesCS1B02G048500	Phenylalanine ammonia-lyase	-15.1664	-3.9228	0.0198919
	TraesCS1B02G048100	Phenylalanine ammonia-lyase	-16.1389	-4.01247	0.0163565
	TraesCS1A02G037800	Phenylalanine ammonia-lyase	-17.2376	-4.10749	0.0116777
	TraesCS2A02G381000	Phenylalanine ammonia-lyase	-17.3716	-4.11866	0.00442126
	TraesCS2D02G377400	Phenylalanine ammonia-lyase	-17.5985	-4.13738	0.0016568
	TraesCS2B02G224300	Phenylalanine ammonia-lyase	-20.4534	-4.35427	0.00342087
	TraesCS1B02G122800	Phenylalanine ammonia-lyase	-22.1885	-4.47174	0.00461503
	TraesCS2A02G196400	Phenylalanine ammonia-lyase	-22.7735	-4.50928	0.0274031
	TraesCS1A02G094900	Phenylalanine ammonia-lyase	-27.4891	-4.78079	0.00207246
	TraesCS2A02G066500	probable cinnamyl alcohol dehydrogenase 6	-132.431	-7.0491	0.00317143
	TraesCS1B02G048200	Phenylalanine ammonia-lyase	-340.503	-8.41153	0.000411329
phenylopropanoid metabolic process	DEG	Decription	FC	logFC	p-Value
	TraesCS5D02G514600	laccase	10.2252	3.35406	0.00773447
	TraesCSU02G198600	uncharacterized	3.10283	1.63358	0.00251202
	TraesCS4A02G178900	laccase	2.37967	1.25076	0.0247466
	TraesCS4D02G133800	laccase	2.18055	1.12469	0.0320844
	TraesCS3B02G473800	transaldolase	-2.75654	-1.46286	0.0159458
	TraesCS3A02G439800	transaldolase	-2.77816	-1.47413	0.016929
	TraesCS6A02G173700	probable cinnamyl alcohol dehydrogenase	-3.25932	-1.70457	0.00629746
	TraesCS6B02G201600	probable cinnamyl alcohol dehydrogenase	-3.39674	-1.76415	0.0105721
	TraesCS6D02G162800	Cinnamyl alcohol dehydrogenase	-3.42482	-1.77603	0.0078131
	TraesCS2D02G218700	phenylalanine ammonia-lyase-like	-3.61742	-1.85496	0.0236492
	TraesCS3A02G342900	trans-cinnamate 4-monooxygenase	-3.82212	-1.93437	0.0422793
	TraesCS6B02G258500	Phenylalanine ammonia-lyase	-3.94358	-1.9795	0.01236
	TraesCS6D02G212400	Phenylalanine ammonia-lyase	-4.05001	-2.01792	0.0109339
	TraesCS3A02G365500	laccase	-4.43786	-2.14986	0.0490709
	TraesCS2B02G398200	Phenylalanine ammonia-lyase	-6.12155	-2.6139	0.00998651
	TraesCS2B02G398300	phenylalanine ammonia-lyase-like	-7.04285	-2.81616	0.0191283
	TraesCS2B02G398000	Phenylalanine ammonia-lyase	-7.36869	-2.88141	0.0191882
	TraesCS2A02G381100	Phenylalanine ammonia-lyase	-7.4453	-2.89633	0.00887762
	TraesCS2D02G377200	Phenylalanine ammonia-lyase	-7.81348	-2.96597	0.0125913
	TraesCS2A02G380900	Phenylalanine ammonia-lyase	-8.52674	-3.09199	0.00640829
	TraesCS3B02G154000	trans-cinnamate 4-monooxygenase-like	-8.73777	-3.12726	0.0241416
	TraesCS2D02G377600	Phenylalanine ammonia-lyase	-8.91223	-3.15579	0.00679458
	TraesCS1B02G048300	Phenylalanine ammonia-lyase	-9.0785	-3.18245	0.0110257
	TraesCS6D02G212500	Phenylalanine ammonia-lyase	-10.0031	-3.32237	0.0231897
	TraesCS6A02G222700	Phenylalanine ammonia-lyase	-10.0478	-3.32881	0.0236719
	TraesCS6B02G258600	Phenylalanine ammonia-lyase	-10.048	-3.32883	0.023164
	TraesCS2B02G398400	Phenylalanine ammonia-lyase	-10.4977	-3.392	0.00350579
	TraesCS2B02G398100	Phenylalanine ammonia-lyase	-11.4036	-3.51142	0.0120762
	TraesCS4A02G401300	Phenylalanine ammonia-lyase	-11.9846	-3.58311	0.00216392
	TraesCS1D02G039500	Phenylalanine ammonia-lyase	-12.0955	-3.5964	0.0385223
	TraesCS2B02G224000	Phenylalanine ammonia-lyase	-12.2536	-3.61514	0.00536903
	TraesCS2D02G377500	Phenylalanine ammonia-lyase	-13.7845	-3.78497	0.00215466
	TraesCS1B02G048500	Phenylalanine ammonia-lyase	-15.1664	-3.9228	0.0198919
	TraesCS3D02G354200	laccase	-16.0517	-4.00466	0.0492615
	TraesCS1B02G048100	Phenylalanine ammonia-lyase	-16.1389	-4.01247	0.0163565
	TraesCS3A02G360400	laccase	-16.205	-4.01837	0.0448526
	TraesCS1A02G037800	Phenylalanine ammonia-lyase	-17.2376	-4.10749	0.0116777
	TraesCS2A02G381000	Phenylalanine ammonia-lyase	-17.3716	-4.11866	0.00442126
	TraesCS2D02G377400	phenylalanine ammonia-lyase-like	-17.5985	-4.13738	0.0016568
	TraesCS2B02G224300	Phenylalanine ammonia-lyase	-20.4534	-4.35427	0.00342087
	TraesCS1B02G122800	Phenylalanine ammonia-lyase	-22.1885	-4.47174	0.00461503
	TraesCS2A02G196400	Phenylalanine ammonia-lyase	-22.7735	-4.50928	0.0274031
	TraesCS3B02G392700	laccase	-25.0591	-4.64726	0.0343952
	TraesCS1A02G094900	Phenylalanine ammonia-lyase	-27.4891	-4.78079	0.00207246
	TraesCS2A02G066500	probable cinnamyl alcohol dehydrogenase 6	-132.431	-7.0491	0.00317143
	TraesCS1B02G048200	Phenylalanine ammonia-lyase	-340.503	-8.41153	0.000411329
L-phenylalanine catabolic process	DEG	Decription	FC	logFC	p-Value
	TraesCS2A02G082200	Arogenate dehydratase	3.60825	1.8513	0.00206684
	TraesCS1A02G188000	arogenate dehydratase 3, chloroplastic-like	2.6101	1.38411	0.00970514
	TraesCS1D02G188500	arogenate dehydratase 1	2.45889	1.29801	0.0127795
	TraesCS4A02G495000	homogentisate 1,2-dioxygenase-like	2.4548	1.29561	0.0272377
	TraesCS7D02G004100	Homogentisate 1,2-dioxygenase	2.38637	1.25482	0.0440864
	TraesCS1B02G195800	uncharacterized	2.09566	1.06741	0.0313088
	TraesCS5B02G303200	glutathione S-transferase isoform X1	-2.20238	-1.13906	0.000711569
	TraesCS5A02G370200	Arogenate dehydratase	-2.71345	-1.44013	0.0148299
	TraesCS5D02G379700	Arogenate dehydratase	-2.7271	-1.44737	0.0148247
	TraesCS5B02G372500	Arogenate dehydratase	-2.73141	-1.44964	0.0142278
	TraesCS2A02G212900	Phenylalanine ammonia-lyase	-3.50187	-1.80813	0.0269668
	TraesCS2D02G218700	phenylalanine ammonia-lyase-like	-3.61742	-1.85496	0.0236492
	TraesCS1D02G039400	Phenylalanine ammonia-lyase	-3.77933	-1.91813	0.0332039
	TraesCS6B02G258500	Phenylalanine ammonia-lyase	-3.94358	-1.9795	0.01236
	TraesCS6A02G222800	Phenylalanine ammonia-lyase	-3.98444	-1.99438	0.0112145
	TraesCS6D02G212400	Phenylalanine ammonia-lyase	-4.05001	-2.01792	0.0109339
	TraesCS2B02G398200	Phenylalanine ammonia-lyase	-6.12155	-2.6139	0.00998651
	TraesCS2B02G398300	phenylalanine ammonia-lyase-like	-7.04285	-2.81616	0.0191283
	TraesCSU02G030700	phenylalanine ammonia-lyase-like	-7.132	-2.83431	0.00229364
	TraesCS2B02G398000	Phenylalanine ammonia-lyase	-7.36869	-2.88141	0.0191882
	TraesCS2A02G381100	Phenylalanine ammonia-lyase	-7.4453	-2.89633	0.00887762
	TraesCS2D02G377200	Phenylalanine ammonia-lyase	-7.81348	-2.96597	0.0125913
	TraesCS2A02G380800	Phenylalanine ammonia-lyase	-8.38629	-3.06803	0.0108519
	TraesCS2A02G380900	Phenylalanine ammonia-lyase	-8.52674	-3.09199	0.00640829
	TraesCS2D02G377600	Phenylalanine ammonia-lyase	-8.91223	-3.15579	0.00679458
	TraesCS1B02G048300	Phenylalanine ammonia-lyase	-9.0785	-3.18245	0.0110257
	TraesCS1D02G039300	phenylalanine ammonia-lyase-like	-9.21554	-3.20407	0.0179578
	TraesCS6D02G212500	Phenylalanine ammonia-lyase	-10.0031	-3.32237	0.0231897
	TraesCS6A02G222700	Phenylalanine ammonia-lyase	-10.0478	-3.32881	0.0236719
	TraesCS6B02G258600	Phenylalanine ammonia-lyase	-10.048	-3.32883	0.023164
	TraesCS2B02G398400	Phenylalanine ammonia-lyase	-10.4977	-3.392	0.00350579
	TraesCS2B02G398100	Phenylalanine ammonia-lyase	-11.4036	-3.51142	0.0120762
	TraesCS4A02G401300	Phenylalanine ammonia-lyase	-11.9846	-3.58311	0.00216392
	TraesCS1D02G039500	Phenylalanine ammonia-lyase	-12.0955	-3.5964	0.0385223
	TraesCS2B02G224000	Phenylalanine ammonia-lyase	-12.2536	-3.61514	0.00536903
	TraesCS2D02G377500	Phenylalanine ammonia-lyase	-13.7845	-3.78497	0.00215466
	TraesCS1B02G048500	Phenylalanine ammonia-lyase	-15.1664	-3.9228	0.0198919
	TraesCS1B02G048100	Phenylalanine ammonia-lyase	-16.1389	-4.01247	0.0163565
	TraesCS1A02G037800	Phenylalanine ammonia-lyase	-17.2376	-4.10749	0.0116777
	TraesCS2A02G381000	Phenylalanine ammonia-lyase	-17.3716	-4.11866	0.00442126
	TraesCS2D02G377400	phenylalanine ammonia-lyase-like	-17.5985	-4.13738	0.0016568
	TraesCS2B02G224300	Phenylalanine ammonia-lyase	-20.4534	-4.35427	0.00342087
	TraesCS1D02G103500	Phenylalanine ammonia-lyase	-21.5463	-4.42937	0.00426405
	TraesCS1B02G122800	Phenylalanine ammonia-lyase	-22.1885	-4.47174	0.00461503
	TraesCS2A02G196400	Phenylalanine ammonia-lyase	-22.7735	-4.50928	0.0274031
	TraesCS1A02G094900	Phenylalanine ammonia-lyase	-27.4891	-4.78079	0.00207246
	TraesCS2D02G204700	Phenylalanine ammonia-lyase	-39.4494	-5.30193	0.00539921
	TraesCS2A02G196700	Phenylalanine ammonia-lyase	-112.929	-6.81927	0.00205643
	TraesCS2D02G204400	Phenylalanine ammonia-lyase	-143.003	-7.15991	0.00160203
	TraesCS1B02G048200	Phenylalanine ammonia-lyase	-340.503	-8.41153	0.000411329
fatty acid biosynthetic process	DEG	Decription	FC	logFC	p-Value
	TraesCS5D02G089800	3-ketoacyl-CoA synthase	34.0334	5.08888	0.000409841
	TraesCS6D02G274600	3-ketoacyl-CoA synthase	4.06515	2.02331	0.027002
	TraesCS7A02G309300	Cytochrome P450 hydroxylase, Anther cuticle and pollen exine developmen	3.23136	1.69214	0.0296834
	TraesCS1B02G249700	Acyl carrier protein	2.11904	1.08341	0.000193525
	TraesCS5A02G202500	malonyl-CoA decarboxylase, mitochondrial-like	2.04253	1.03036	0.00910135
	TraesCS4A02G275900	Lipoxygenase	-2.21056	-1.14441	0.0337404
	TraesCS2A02G069400	Plastid acetyl-CoA carboxylase	-2.21462	-1.14706	0.00160074
	TraesCS2B02G082500	Plastid acetyl-CoA carboxylase	-2.22571	-1.15427	0.0015433
	TraesCS2D02G068100	Plastid acetyl-CoA carboxylase	-2.23032	-1.15725	0.00151784
	TraesCS3A02G484800	Cytosolic acetyl-CoA carboxylase	-2.29307	-1.19728	0.00153908
	TraesCS2A02G520200	3-oxoacyl-[acyl-carrier-protein] synthase 3 B, chloroplastic-like	-2.29346	-1.19753	0.0099
	TraesCS3D02G479900	Cytosolic acetyl-CoA carboxylase	-2.3013	-1.20245	0.00155098
	TraesCS3B02G532000	Acetyl-CoA carboxylase	-2.30182	-1.20278	0.00158116
	TraesCS2A02G313500	3-oxoacyl-[acyl-carrier-protein] synthase	-2.50255	-1.3234	0.0472156
	TraesCS2D02G521400	3-oxoacyl-[acyl-carrier-protein] synthase III, chloroplastic-like	-2.53476	-1.34185	0.00371351
	TraesCS1A02G330200	Lipoyl synthase, chloroplastic	-2.66259	-1.41283	0.0245788
	TraesCS1D02G332600	Lipoyl synthase, chloroplastic	-2.69114	-1.42822	0.0251921
	TraesCS2B02G549400	3-oxoacyl-[acyl-carrier-protein] synthase III, chloroplastic-like	-2.7017	-1.43387	0.00236267
	TraesCS6A02G073300	3-ketoacyl-CoA synthase	-2.71745	-1.44225	0.00533022
	TraesCS1B02G343800	Lipoyl synthase, chloroplastic	-2.72929	-1.44853	0.0208562
	TraesCS5A02G096100	Acyl carrier protein	-2.80138	-1.48614	0.0105163
	TraesCS6B02G098300	3-ketoacyl-CoA synthase	-2.82408	-1.49778	0.00331674
	TraesCS5B02G102000	Acyl carrier protein	-2.9443	-1.55792	0.00715978
	TraesCS5A02G284400	Acyl-[acyl-carrier-protein] hydrolase	-2.96383	-1.56746	0.00104141
	TraesCS4A02G068400	3-ketoacyl-CoA synthase	-3.01828	-1.59372	0.00754687
	TraesCS4B02G225500	3-ketoacyl-CoA synthase	-3.01932	-1.59422	0.00736839
	TraesCS5D02G108700	Acyl carrier protein	-3.02699	-1.59789	0.00650515
	TraesCS5B02G283400	Acyl-[acyl-carrier-protein] hydrolase	-3.02811	-1.59842	0.00136169
	TraesCS4D02G226100	3-ketoacyl-CoA synthase	-3.03614	-1.60224	0.00663292
	TraesCS4A02G164400	3-ketoacyl-CoA synthase	-3.03645	-1.60238	0.0010969
	TraesCS5D02G291700	Acyl-[acyl-carrier-protein] hydrolase	-3.03819	-1.60321	0.00113381
	TraesCS7B02G255800	Acyl-[acyl-carrier-protein] hydrolase	-3.04082	-1.60446	0.0175406
	TraesCS7D02G351000	Acyl-[acyl-carrier-protein] hydrolase	-3.42741	-1.77712	0.00869333
	TraesCS2D02G313400	putative lipoxygenase 5	-3.73194	-1.89993	0.0243689
	TraesCS7A02G371900	Acyl-[acyl-carrier-protein] hydrolase	-3.73401	-1.90072	0.00473764
	TraesCS7B02G258300	enoyl-[acyl-carrier-protein] reductase [NADH] 1, chloroplastic-like	-3.87158	-1.95292	0.0424451
	TraesCS7D02G352900	enoyl-[acyl-carrier-protein] reductase [NADH] 1, chloroplastic	-3.92244	-1.97175	0.0446397
	TraesCS6D02G071600	3-ketoacyl-CoA synthase	-3.98134	-1.99325	0.00147768
	TraesCS7A02G370200	enoyl-[acyl-carrier-protein] reductase [NADH] 1, chloroplastic-like	-4.41697	-2.14306	0.0338617
	TraesCS1A02G039800	3-ketoacyl-CoA synthase	-5.40102	-2.43323	0.0376687
	TraesCSU02G166100	3-ketoacyl-CoA synthase	-5.44793	-2.44571	0.00063148
	TraesCS1D02G042100	3-ketoacyl-CoA synthase	-5.4987	-2.45909	0.0346836
	TraesCS4B02G297500	3-ketoacyl-CoA synthase	-6.09199	-2.60691	0.000583702
	TraesCS4A02G007400	3-ketoacyl-CoA synthase	-6.65175	-2.73373	0.000481593
	TraesCS4D02G296400	3-ketoacyl-CoA synthase	-6.66148	-2.73584	0.000450271
	TraesCS4A02G303900	3-ketoacyl-CoA synthase	-9.23636	-3.20733	0.0067489
	TraesCS1A02G413400	3-ketoacyl-CoA synthase	-9.5293	-3.25237	0.0409249
	TraesCS7D02G519400	3-ketoacyl-CoA synthase	-10.245	-3.35685	0.0351129
	TraesCS4B02G037900	Lipoxygenase	-11.3016	-3.49845	0.000656498
	TraesCS4B02G037700	Lipoxygenase	-12.0841	-3.59504	0.00105241
	TraesCS7B02G449000	3-ketoacyl-CoA synthase	-13.245	-3.72738	0.00563512
	TraesCS7D02G035700	3-ketoacyl-CoA synthase	-14.9565	-3.9027	0.00400658
	TraesCS5D02G017000	3-ketoacyl-CoA synthase	-16.6807	-4.06011	0.0463315
	TraesCS7D02G519300	3-ketoacyl-CoA synthase	-17.585	-4.13627	0.0104549
	TraesCS7B02G449300	3-ketoacyl-CoA synthase	-30.7779	-4.94382	0.00126182
	TraesCS7A02G532100	Very-long-chain 3-oxoacyl-CoA synthase	-35.1327	-5.13474	0.00208401
	TraesCS6D02G122000	lipoxygenase	-62.4558	-5.96476	0.00397424
cellulose biosynthetic process	DEG	Decription	FC	logFC	p-Value
	TraesCS7A02G373900	putative cellulose synthase A catalytic subunit 11 [UDP-forming]	10.7911	3.43176	0.0243863
	TraesCS7D02G349200	putative cellulose synthase A catalytic subunit 11 [UDP-forming]	10.335	3.36947	0.0310178
	TraesCS5B02G251900	cellulose synthase-like protein E6	4.43248	2.14811	0.0147619
	TraesCS5A02G253100	cellulose synthase-like protein E6	4.18575	2.06549	0.0184571
	TraesCS5D02G260800	cellulose synthase-like protein E6	3.6577	1.87094	0.0329231
	TraesCS5B02G517500	Cellulose synthase	-3.24429	-1.6979	5.87707e-05
	TraesCS4A02G355000	Cellulose synthase	-3.2838	-1.71536	5.46326e-05
	TraesCS5D02G517200	Cellulose synthase	-3.31914	-1.73081	5.84756e-05
	TraesCS1A02G116200	Cellulose synthase	-3.41479	-1.7718	0.000207622
	TraesCS2D02G102100	Cellulose synthase	-3.44847	-1.78596	5.21212e-05
	TraesCS1B02G136200	Cellulose synthase	-3.55484	-1.82978	9.57346e-05
	TraesCS2A02G102600	Cellulose synthase	-3.57896	-1.83954	3.92311e-05
	TraesCS2B02G119700	Cellulose synthase	-3.72463	-1.8971	2.74913e-05
	TraesCS1D02G117400	Cellulose synthase	-4.53968	-2.18259	1.33415e-05
	TraesCSU02G142500	Cellulose synthase	-4.54598	-2.18459	2.60055e-05
	TraesCS6B02G104600	Cellulose synthase	-4.64029	-2.21421	2.23002e-05
	TraesCS6A02G077800	Cellulose synthase	-4.78199	-2.25761	3.17216e-05
	TraesCS1B02G167200	Cellulose synthase	-5.53094	-2.46753	0.0198501
	TraesCS1D02G146600	Cellulose synthase	-5.59173	-2.48329	0.0191332
	TraesCS1A02G149300	Cellulose synthase	-5.60599	-2.48697	0.0195718
	TraesCSU02G003300	probable mixed-linked glucan synthase 8	-6.53671	-2.70856	0.0348359
	TraesCS3A02G289900	cellulose synthase A catalytic subunit 4 [UDP-forming]	-6.74195	-2.75317	0.0161347
	TraesCS3D02G289600	cellulose synthase A catalytic subunit 4 [UDP-forming	-6.77516	-2.76025	0.0152671
	TraesCS3B02G324500	cellulose synthase A catalytic subunit 4 [UDP-forming]-like	-7.40618	-2.88873	0.0111054
	TraesCS2B02G236200	Cellulose synthase	-7.49367	-2.90567	0.0297461
	TraesCS2A02G210000	probable mixed-linked glucan synthase 8	-8.32576	-3.05758	0.0237327
	TraesCS2D02G216800	probable mixed-linked glucan synthase 8	-8.66462	-3.11514	0.0225236
	TraesCS2B02G236600	probable mixed-linked glucan synthase 4	-67.2737	-6.07197	0.000679096
	TraesCS2A02G210700	probable mixed-linked glucan synthase 3	-67.3245	-6.07306	0.000662913
	TraesCS3A02G001600	putative cellulose synthase-like protein H3	-67.4154	-6.07501	0.0111282
	TraesCS2D02G217200	probable mixed-linked glucan synthase 3	-68.1857	-6.0914	0.000629903
	TraesCS2D02G217100	probable mixed-linked glucan synthase 3	-44196.2	-15.4316	0.000340174
	TraesCS2A02G210400	probable mixed-linked glucan synthase 3	-44199.4	-15.4317	0.000348686
	TraesCS2B02G236500	probable mixed-linked glucan synthase 3	-44520	-15.4422	0.000333009
lignin biosynthetic process	DEG	Decription	FC	logFC	p-Value
	TraesCS3B02G473800	transaldolase	-2.75654	-1.46286	0.0159458
	TraesCS3A02G439800	transaldolase	-2.77816	-1.47413	0.016929
	TraesCS6A02G173700	probable cinnamyl alcohol dehydrogenase	-3.25932	-1.70457	0.00629746
	TraesCS6B02G201600	probable cinnamyl alcohol dehydrogenase	-3.39674	-1.76415	0.0105721
	TraesCS6D02G162800	Cinnamyl alcohol dehydrogenase	-3.42482	-1.77603	0.0078131
	TraesCS2A02G066500	probable cinnamyl alcohol dehydrogenase 6	-132.431	-7.0491	0.00317143
cell wall organization and biogenesis	DEG	Decription	FC	logFC	p-Value
	TraesCS3A02G187600	Expansin	137.813	7.10656	0.00942676
	TraesCS3B02G217000	Expansin	137.813	7.10656	0.00942676
	TraesCS3D02G191300	Expansin	137.813	7.10656	0.00942676
	TraesCS3B02G610600	Pectin acetylesterase	90.3736	6.49783	0.00689147
	TraesCS7B02G326900	Xyloglucan endotransglucosylase/hydrolase	17.6395	4.14074	0.0432544
	TraesCS2A02G082500	Glycosyltransferases	11.3752	3.50782	0.000231684
	TraesCS2D02G080500	Glycosyltransferases	11.1028	3.47285	0.0110673
	TraesCS7A02G373900	putative cellulose synthase A catalytic subunit 11 [UDP-forming]	10.7911	3.43176	0.0243863
	TraesCS2B02G096700	Glycosyltransferases	10.5466	3.39871	0.000356214
	TraesCS2D02G080400	Glycosyltransferases	10.4202	3.38132	0.000353069
	TraesCS7D02G349200	putative cellulose synthase A catalytic subunit 11	10.335	3.36947	0.0310178
	TraesCS5D02G402000	uncharacterized	10.3156	3.36676	0.0376911
	TraesCS3D02G492500	Polysacc_synt_4 domain-containing protein	9.41742	3.23533	0.0229363
	TraesCS3B02G545900	Polysacc_synt_4 domain-containing protein	8.71745	3.12391	0.026364
	TraesCS7B02G221200	Pectinesterase	6.70181	2.74455	0.00101642
	TraesCS7D02G360100	Xyloglucan endotransglucosylase/hydrolase	6.30764	2.6571	0.0155098
	TraesCS7A02G320200	putative pectinesterase 14	6.23654	2.64075	0.000343062
	TraesCS7D02G317100	Pectinesterase	6.17128	2.62557	0.000677394
	TraesCS7B02G265000	Xyloglucan endotransglucosylase/hydrolase	6.07249	2.60229	0.0151996
	TraesCS4A02G073300	Xyloglucan endotransglucosylase/hydrolase	4.49096	2.16702	0.0206763
	TraesCS5B02G251900	cellulose synthase-like protein E6	4.43248	2.14811	0.0147619
	TraesCS4D02G230600	Xyloglucan endotransglucosylase/hydrolase	4.40745	2.13995	0.00703963
	TraesCS4B02G229500	Xyloglucan endotransglucosylase/hydrolase	3.87167	1.95296	0.0401607
	TraesCS5D02G260800	Fucosyltransferase	3.6577	1.87094	0.0329231
	TraesCS3B02G148500	probable polygalacturonase At1g80170	3.38358	1.75855	0.00334599
	TraesCS4A02G321800	Xyloglucan endotransglucosylase/hydrolase	3.32296	1.73247	0.00309449
	TraesCS5D02G245500	Fucosyltransferase	3.2224	1.68813	0.000939741
	TraesCS6A02G158000	COBRA-like protein 7	3.13206	1.64711	5.68461e-05
	TraesCS5D02G552800	Xyloglucan endotransglucosylase/hydrolase	3.10374	1.63401	0.00491824
	TraesCS3D02G130300	probable polygalacturonase At1g80170	3.08028	1.62306	0.00570136
	TraesCS5A02G238600	Fucosyltransferase	3.05235	1.60992	0.00212154
	TraesCS5B02G556500	Xyloglucan endotransglucosylase/hydrolase	2.94598	1.55875	0.0109421
	TraesCS5B02G237100	Fucosyltransferase	2.8371	1.50442	0.00169779
	TraesCS6B02G185800	COBRA-like protein	2.63151	1.39589	0.00105703
	TraesCS4D02G276200	Probable pectinesterase 8	2.52995	1.33911	0.0482926
	TraesCS4A02G028000	Pectinesterase	2.3989	1.26237	0.0459875
	TraesCS7B02G485000	Polysacc_synt_4 domain-containing protein	2.20027	1.13768	0.0184294
	TraesCS7A02G560100	Polysacc_synt_4 domain-containing protein	2.18463	1.12739	0.0176593
	TraesCS7A02G192500	PMR5N domain-containing protein	2.13369	1.09335	0.0450448
	TraesCS7D02G549800	glucuronoxylan 4-O-methyltransferase 1-like	2.1079	1.07581	0.0263343
	TraesCS3D02G230000	probable polygalacturonase	-2.16246	-1.11267	0.00339555
	TraesCS4B02G328400	Chitinase	-2.28018	-1.18915	0.0490225
	TraesCS1D02G428700	Cas1_AcylT domain-containing protein	-2.28683	-1.19335	0.000985113
	TraesCS5B02G320100	Hexosyltransferase	-2.30019	-1.20175	0.000228809
	TraesCS3A02G270100	Glycosyltransferases	-2.33365	-1.22259	0.000108493
	TraesCS3B02G304000	Glycosyltransferases	-2.36091	-1.23934	0.000106198
	TraesCS5D02G148100	Hexosyltransferase	-2.3826	-1.25254	0.021069
	TraesCS3D02G269800	Glycosyltransferases	-2.45885	-1.29798	7.12292e-05
	TraesCS3B02G253000	probable polygalacturonase	-2.4673	-1.30293	0.000790391
	TraesCS1B02G452000	Cas1_AcylT domain-containing protein	-2.4697	-1.30433	0.00108835
	TraesCS4B02G144900	UDP-arabinopyranose mutase 1	-2.51332	-1.32959	0.0232239
	TraesCS3B02G474900	GT47_2B	-2.52633	-1.33704	0.0101279
	TraesCS4D02G151900	UDP-arabinopyranose mutase 1	-2.52777	-1.33786	0.0237445
	TraesCS4A02G166900	UDP-arabinopyranose mutase	-2.53229	-1.34044	0.0231982
	TraesCS2B02G200900	UDP-arabinopyranose mutase, Pollen wall morphogenes	-2.80006	-1.48546	0.0127673
	TraesCS2D02G498900	Amylogenin	-2.87834	-1.52524	0.00260639
	TraesCS2A02G498600	Glycosyltransferase (Fragment)	-2.88859	-1.53037	0.00252132
	TraesCS2B02G526700	Glycosyltransferase (Fragment)	-2.89031	-1.53122	0.00280976
	TraesCS5A02G500100	Chitinase	-3.05305	-1.61025	0.0485853
	TraesCS6B02G350600	Fucosyltransferase	-3.13884	-1.65023	0.0281251
	TraesCS5B02G517500	Cellulose synthase	-3.24429	-1.6979	5.87707e-05
	TraesCS5D02G517200	Cellulose synthase	-3.31914	-1.73081	5.84756e-05
	TraesCS1A02G116200	Cellulose synthase	-3.41479	-1.7718	0.000207622
	TraesCS5A02G392000	COBRA-like protein	-3.41493	-1.77186	0.000156927
	TraesCS5D02G401900	COBRA-like protein	-3.46661	-1.79353	0.000126844
	TraesCS5B02G396900	COBRA-like protein	-3.48308	-1.80036	0.00011244
	TraesCS1B02G136200	Cellulose synthase	-3.55484	-1.82978	9.57346e-05
	TraesCS3B02G474200	Glycosyltransferase 47	-3.59043	-1.84416	0.00144131
	TraesCS5B02G499800	Pectin acetylesterase	-3.71784	-1.89447	0.014191
	TraesCS2B02G119700	Cellulose synthase	-3.72463	-1.8971	2.74913e-05
	TraesCS4D02G174800	Hexosyltransferase	-4.52713	-2.1786	0.00142378
	TraesCS1D02G117400	Cellulose synthase	-4.53968	-2.18259	1.33415e-05
	TraesCSU02G142500	Cellulose synthase	-4.54598	-2.18459	2.60055e-05
	TraesCS4B02G172800	Hexosyltransferase	-4.54727	-2.185	0.00165235
	TraesCS2D02G571400	chitinase	-4.54799	-2.18523	0.0125205
	TraesCS6B02G104600	Cellulose synthase	-4.64029	-2.21421	2.23002e-05
	TraesCS6A02G077800	Cellulose synthase	-4.78199	-2.25761	3.17216e-05
	TraesCS4B02G187300	COBRA-like protein 7	-4.96793	-2.31264	0.0428398
	TraesCS3B02G442700	Hexosyltransferase	-5.00867	-2.32443	0.00335055
	TraesCS4A02G131800	Hexosyltransferase	-5.08861	-2.34727	0.000780584
	TraesCS4D02G188600	COBRA-like protein 7	-5.33161	-2.41457	0.0372611
	TraesCS4A02G117100	COBRA-like protein 7	-5.34432	-2.41801	0.0371307
	TraesCS6A02G340000	probable polygalacturonase	-5.59407	-2.4839	0.00433898
	TraesCS1A02G149300	Cellulose synthase	-5.60599	-2.48697	0.0195718
	TraesCS6B02G371200	probable polygalacturonase	-5.74901	-2.52331	0.00340565
	TraesCS6D02G320600	probable polygalacturonase	-5.83843	-2.54558	0.00285137
	TraesCSU02G169600	chitinase	-5.9018	-2.56116	0.00315949
	TraesCS2A02G350800	chitinase	-6.05628	-2.59843	0.000793981
	TraesCS2B02G369100	chitinase IV	-6.14958	-2.62049	0.000863043
	TraesCSU02G003300	probable mixed-linked glucan synthase 8	-6.53671	-2.70856	0.0348359
	TraesCS3A02G289900	cellulose synthase A catalytic subunit 4 [UDP-forming]	-6.74195	-2.75317	0.0161347
	TraesCS3D02G289600	cellulose synthase A catalytic subunit 4 [UDP-forming]	-6.77516	-2.76025	0.0152671
	TraesCS2D02G033100	Chitinase 2	-6.99195	-2.8057	0.00284816
	TraesCS5D02G157300	Protein trichome birefringence-like 34	-7.1443	-2.83679	0.0276761
	TraesCS3B02G324500	cellulose synthase A catalytic subunit 4 [UDP-forming]-like	-7.40618	-2.88873	0.0111054
	TraesCS2D02G349000	chitinase	-7.49041	-2.90504	0.0038186
	TraesCS2B02G236200	probable mixed-linked glucan synthase 8	-7.49367	-2.90567	0.0297461
	TraesCS4D02G341000	Homeobox protein knotted-1-like 7	-7.68067	-2.94123	0.0437113
	TraesCS1B02G322500	polygalacturonase At1g48100-like	-7.76055	-2.95616	0.0422256
	TraesCS5B02G150700	Protein trichome birefringence-like 34	-7.77042	-2.95799	0.0198028
	TraesCS7D02G035800	Pectin acetylesterase	-7.77721	-2.95925	0.00100898
	TraesCS1A02G311100	polygalacturonase At1g48100-like	-8.06793	-3.0122	0.0386824
	TraesCS1D02G311000	polygalacturonase At1g48100-like	-8.12401	-3.02219	0.0353891
	TraesCS2A02G210000	probable mixed-linked glucan synthase 8	-8.32576	-3.05758	0.0237327
	TraesCS2D02G216800	Genome assembly, chromosome: II	-8.66462	-3.11514	0.0225236
	TraesCS1D02G249600	chitinase	-9.05939	-3.17941	0.00312785
	TraesCS1A02G396800	Fasciclin-like protein FLA15	-9.61663	-3.26553	0.0289097
	TraesCS7A02G040500	Pectin acetylesterase	-10.197	-3.35007	0.000324911
	TraesCS2A02G558200	chitinase	-10.2893	-3.36307	0.00876065
	TraesCS2B02G047300	chitinase	-10.5149	-3.39437	0.000954289
	TraesCS2A02G033600	chitinase	-12.173	-3.60561	0.000500354
	TraesCS2D02G348900	chitinase	-12.2397	-3.61349	0.000338668
	TraesCS3B02G120700	FAS1 domain-containing protein	-13.0881	-3.71018	0.014146
	TraesCS6D02G287100	Expansin	-13.7989	-3.78648	0.0451148
	TraesCS3D02G284000	Hexosyltransferase	-15.386	-3.94355	0.0305701
	TraesCS1D02G207100	chitinase	-17.7346	-4.1485	0.0133004
	TraesCS2A02G350900	chitinase	-22.322	-4.48039	0.0171207
	TraesCS3D02G039400	xylanase inhibitor	-24.6915	-4.62594	0.00390752
	TraesCS1B02G382200	probable polygalacturonase At1g80170	-25.4107	-4.66736	0.00311596
	TraesCS2D02G182400	COBRA-like protein	-25.4142	-4.66756	0.00881703
	TraesCS3B02G318100	Hexosyltransferase	-26.1298	-4.70763	0.01533
	TraesCS2A02G175000	COBRA-like protein	-26.4753	-4.72657	0.0078927
	TraesCS3B02G333100	UDP-arabinopyranose mutase	-27.8171	-4.7979	0.00103005
	TraesCS3A02G303200	UDP-arabinopyranose mutase 1-like	-30.0508	-4.90933	0.000793252
	TraesCS7B02G327200	Xyloglucan endotransglucosylase/hydrolase	-30.4497	-4.92836	0.0231001
	TraesCS3D02G298600	UDP-arabinopyranose mutase	-30.4659	-4.92912	0.000768189
	TraesCS2B02G201400	COBRA-like protein	-30.9103	-4.95001	0.00325479
	TraesCSU02G020500	basic endochitinase C-like	-34.7349	-5.11831	0.00094814
	TraesCS1D02G207000	chitinase	-47.0293	-5.55549	0.000853821
	TraesCS3A02G471900	Xylanase inhibitor TAXI-III	-48.8097	-5.6091	0.00395281
	TraesCS1A02G203600	chitinase	-55.9353	-5.80569	0.000215524
	TraesCS2B02G236600	probable mixed-linked glucan synthase 3	-67.2737	-6.07197	0.000679096
	TraesCS2A02G210700	probable mixed-linked glucan synthase 3	-67.3245	-6.07306	0.000662913
	TraesCS2D02G217200	enome assembly, chromosome: II	-68.1857	-6.0914	0.000629903
	TraesCS5A02G043800	Pectinesterase	-79.7408	-6.31725	0.00980388
	TraesCS5D02G053200	Pectinesterase	-79.7512	-6.31743	0.0115356
	TraesCS5B02G048000	Pectinesterase	-86.5438	-6.43536	0.0106287
	TraesCSU02G018400	Xyloglucan endotransglucosylase/hydrolase	-93.1536	-6.54154	0.00487109
	TraesCS3B02G152600	Glycosyltransferases	-101.221	-6.66137	1.41643e-05
	TraesCS1D02G299700	Expansin	-104.15	-6.70252	0.0408388
	TraesCS1B02G310300	Expansin	-114.014	-6.83307	0.0386852
	TraesCS1A02G300200	Expansin	-125.142	-6.96742	0.037263
	TraesCS4D02G086700	glucuronoxylan 4-O-methyltransferase 2-like	-128.089	-7.001	0.00466965
	TraesCS4B02G089200	Polysacc_synt_4 domain-containing protein	-130.551	-7.02847	0.00511909
	TraesCS4A02G227100	Polysacc_synt_4 domain-containing protein	-132.543	-7.05032	0.00511307
	TraesCS3B02G514900	Xylanase inhibitor 801NEW	-138.537	-7.11412	0.0112308
	TraesCS3A02G284100	Hexosyltransferase	-149.968	-7.22851	0.0023542
	TraesCS1D02G264000	Pectinesterase	-206.378	-7.68914	0.0161453
	TraesCS7B02G493700	chitinase	-238.883	-7.90016	0.000327122
	TraesCS3B02G293400	chitinase	-319	-8.31741	0.00856891
	TraesCS3D02G260500	chitinase	-541.242	-9.08013	0.0015219
	TraesCS3B02G042800	chitinase CLP-like	-594.274	-9.21498	0.00120502
	TraesCS3A02G260100	Endochitinase	-627.084	-9.29252	0.00427465
	TraesCS3A02G260200	Chitinase 3	-825.321	-9.68881	0.00200971
	TraesCS3D02G260300	Chitinase 4	-1791.63	-10.8071	0.000800497
	TraesCS3B02G293200	Chitinase 5	-1808.51	-10.8206	0.00109191
	TraesCS2D02G217100	probable mixed-linked glucan synthase 3	-44196.2	-15.4316	0.000340174
	TraesCS2A02G210400	probable mixed-linked glucan synthase 4	-44199.4	-15.4317	0.000348686
	TraesCS2B02G236500	probable mixed-linked glucan synthase 5	-44520	-15.4422	0.000333009
light harvesting	DEG	Decription	FC	logFC	p-Value
	TraesCS6B02G312900	Chlorophyll a-b binding protein, chloroplastic	2.12481	1.08734	0.0265615
	TraesCS2A02G204800	Chlorophyll a-b binding protein, chloroplastic	-3.88123	-1.95652	0.040905
	TraesCS1D02G428200	Chlorophyll a-b binding protein, chloroplastic	-3.88955	-1.9596	0.0403674
	TraesCS1B02G451100	Chlorophyll a-b binding protein, chloroplastic	-4.20038	-2.07052	0.0443804
	TraesCS1B02G388200	Chlorophyll a-b binding protein, chloroplastic	-7.28296	-2.86452	0.0421251
	TraesCS5A02G454200	Chlorophyll a-b binding protein, chloroplastic	-8.00481	-3.00087	0.0417223
	TraesCS5D02G464700	Chlorophyll a-b binding protein, chloroplastic	-8.43443	-3.07629	0.0403558
	TraesCS5B02G462800	Chlorophyll a-b binding protein, chloroplastic	-8.62533	-3.10858	0.0353939
	TraesCS1D02G375100	Chlorophyll a-b binding protein, chloroplastic	-8.91988	-3.15702	0.024286
	TraesCS7B02G103400	Chlorophyll a-b binding protein, chloroplastic	-10.2008	-3.35061	0.0453172
	TraesCS6A02G094500	Chlorophyll a-b binding protein, chloroplastic	-10.8628	-3.44133	0.0287955
	TraesCS5B02G463000	Chlorophyll a-b binding protein, chloroplastic	-10.9066	-3.44713	0.0388416
	TraesCS1D02G375000	Chlorophyll a-b binding protein, chloroplastic	-11.621	-3.53866	0.0181158
	TraesCS6B02G122600	Chlorophyll a-b binding protein, chloroplastic	-11.7299	-3.55212	0.0122005
	TraesCS1D02G374900	Chlorophyll a-b binding protein, chloroplastic	-12.0287	-3.58841	0.0358268
	TraesCS1D02G375200	Chlorophyll a-b binding protein, chloroplastic	-12.2831	-3.61861	0.0188267
	TraesCS6A02G094100	Chlorophyll a-b binding protein, chloroplastic	-12.9911	-3.69946	0.0287442
	TraesCS7D02G199400	Chlorophyll a-b binding protein, chloroplastic	-14.3145	-3.8394	0.0406805
	TraesCS6D02G088700	Chlorophyll a-b binding protein, chloroplastic	-16.2982	-4.02664	0.0114046
	TraesCS1B02G388300	Chlorophyll a-b binding protein, chloroplastic	-17.0022	-4.08765	0.015217
	TraesCS6A02G094200	Chlorophyll a-b binding protein, chloroplastic	-18.2152	-4.18707	0.0154565
	TraesCS6D02G088600	Chlorophyll a-b binding protein, chloroplastic	-18.2686	-4.1913	0.00957531
	TraesCS6B02G122800	Chlorophyll a-b binding protein, chloroplastic	-19.2003	-4.26305	0.0123195
	TraesCS6A02G094300	Chlorophyll a-b binding protein, chloroplastic	-22.1299	-4.46793	0.0058103
	TraesCS6A02G094400	Chlorophyll a-b binding protein, chloroplastic	-22.6175	-4.49937	0.0104063
	TraesCS6A02G094600	Chlorophyll a-b binding protein, chloroplastic	-30.4065	-4.92631	0.0117154
photosynthesis	DEG	Decription	FC	logFC	p-Value
	TraesCS2B02G283900	uncharacterized	18.6623	4.22205	0.0160334
	TraesCS2A02G241600	uncharacterized	11.8619	3.56826	0.0400429
	TraesCS2A02G253100	Photosystem II 10 kDa polypeptide, chloroplastic	11.2383	3.49035	0.00190274
	TraesCS5B02G112300	PsbP domain-containing protein	4.52989	2.17947	0.000893542
	TraesCS4D02G031100	Select seq emb|VAH36102.1| unnamed protein product	3.97511	1.991	0.00017996
	TraesCSU02G075800	PsbP domain-containing protein	3.51006	1.8115	0.00177194
	TraesCS5A02G109600	PsbP domain-containing protein	3.10095	1.63271	0.0023127
	TraesCS4A02G149900	ATP-dependent Clp protease proteolytic subunit	2.77869	1.47441	0.00127553
	TraesCS4B02G165100	ATP-dependent Clp protease proteolytic subunit	2.44093	1.28743	0.00331769
	TraesCS4D02G157200	ATP-dependent Clp protease proteolytic subunit	2.26663	1.18055	0.00596427
	TraesCS6B02G312900	Chlorophyll a-b binding protein, chloroplastic	2.12481	1.08734	0.0265615
	TraesCS6D02G213400	uncharacterized	2.12251	1.08577	0.0225946
	TraesCS2D02G352700	Genome assembly, chromosome: II	-2.00215	-1.00155	0.0194333
	TraesCS2A02G355600	PsbP domain-containing protein	-2.05293	-1.03769	0.0158956
	TraesCS7D02G200800	Pyrophosphate--fructose 6-phosphate 1-phosphotransferase subunit beta	-2.08812	-1.0622	0.0138412
	TraesCS7A02G198200	Pyrophosphate--fructose 6-phosphate 1-phosphotransferase subunit beta	-2.09214	-1.06498	0.0116202
	TraesCS6B02G208100	Photosystem I P700 chlorophyll a apoprotein A1	-2.22646	-1.15475	0.0498856
	TraesCS2D02G210000	nome assembly, chromosome: II	-2.26667	-1.18057	0.0044987
	TraesCS5B02G093100	PPD1	-2.29708	-1.1998	0.0489654
	TraesCS2A02G206100	Chloroplast-localized Ptr ToxA-binding protein1	-2.30004	-1.20166	0.00396105
	TraesCS2B02G233300	Chloroplast-localized Ptr ToxA-binding protein2	-2.3141	-1.21045	0.00403166
	TraesCS5A02G087200	PPD1	-2.38838	-1.25603	0.0430973
	TraesCS5D02G099000	PPD2	-2.3997	-1.26286	0.0422852
	TraesCS5B02G477800	Mg-protoporphyrin IX chelatase	-2.40412	-1.26551	0.0161667
	TraesCSU02G245600	NAD(P)H-quinone oxidoreductase subunit 4L, chloroplastic	-2.42125	-1.27575	0.0375009
	TraesCS5A02G466100	Mg-protoporphyrin IX chelatase	-2.43451	-1.28363	0.0176078
	TraesCS5A02G523000	Cytochrome f	-2.48463	-1.31303	0.0341152
	TraesCS2D02G057900	Protein PHOTOSYSTEM I ASSEMBLY 2, chloroplastic	-2.52619	-1.33696	0.00534892
	TraesCS2A02G193800	SFD4	-2.68553	-1.42521	0.00379283
	TraesCS2B02G213000	SFD5	-2.73174	-1.44982	0.00405594
	TraesCS2D02G194000	SFD6	-2.79091	-1.48073	0.00323572
	TraesCS6D02G325400	Photosystem I reaction center subunit VIII	-2.82175	-1.49659	0.0327223
	TraesCS1B02G189100	Photosystem I	-2.83319	-1.50243	0.0152988
	TraesCS1D02G182600	Photosystem II CP47 reaction center protein	-2.9667	-1.56886	0.0142595
	TraesCS6D02G247400	uncharacterized	-2.9881	-1.57923	0.0215107
	TraesCS2A02G058700	Protein PHOTOSYSTEM I ASSEMBLY 2, chloroplastic	-3.05363	-1.61053	0.00242201
	TraesCS1D02G183000	Cytochrome b6	-3.10413	-1.63419	0.0164431
	TraesCS1D02G181100	Photosystem I	-3.13515	-1.64853	0.0324609
	TraesCS2B02G330700	Photosystem II D2 protein	-3.13596	-1.64891	0.0480185
	TraesCS7A02G290000	uncharacterized	-3.19777	-1.67707	0.0252632
	TraesCS5B02G162600	Ribulose bisphosphate carboxylase small chain	-3.19793	-1.67714	0.0457332
	TraesCS2B02G487400	Photosystem I	-3.25161	-1.70116	0.0263338
	TraesCS3D02G523300	uncharacterized	-3.27697	-1.71236	0.0276827
	TraesCS2D02G021000	Photosystem II D2 protein	-3.30511	-1.7247	0.0312085
	TraesCS5A02G165700	Ribulose bisphosphate carboxylase small chain	-3.33189	-1.73634	0.0447051
	TraesCSU02G268800	Photosystem I reaction center subunit IX	-3.34219	-1.74079	0.042709
	TraesCS6B02G234800	Photosystem I P700 chlorophyll a apoprotein A1	-3.40366	-1.76709	0.00790293
	TraesCS4B02G062200	uncharacterized	-3.41669	-1.7726	0.0106558
	TraesCS1B02G193400	Photosystem I reaction center subunit IX	-3.44487	-1.78445	0.0178707
	TraesCS7B02G091600	uncharacterized	-3.47027	-1.79505	0.0225461
	TraesCS1D02G071200	uncharacterized	-3.50826	-1.81076	0.0468821
	TraesCS4B02G000100	NAD(P)H-quinone oxidoreductase subunit 4L, chloroplastic	-3.52447	-1.81741	0.00601296
	TraesCS4A02G253200	uncharacterized protein LOC123086988	-3.5247	-1.8175	0.00644773
	TraesCS5D02G458200	Photosystem II reaction center protein I	-3.53572	-1.822	0.0295553
	TraesCSU02G261700	NAD(P)H-quinone oxidoreductase subunit 1, chloroplastic-like	-3.54099	-1.82415	0.00465786
	TraesCSU02G259200	Cytochrome b559 subunit beta	-3.55592	-1.83022	0.0253699
	TraesCS7B02G109800	uncharacterized	-3.57737	-1.8389	0.0176938
	TraesCS5D02G169600	Ribulose bisphosphate carboxylase small chain	-3.60742	-1.85097	0.0324784
	TraesCS3B02G185800	NAD(P)H-quinone oxidoreductase subunit 3, chloroplastic	-3.62881	-1.8595	0.0130679
	TraesCS6B02G329700	Apocytochr_F_N domain-containing protein	-3.69575	-1.88587	0.0117226
	TraesCS1A02G384400	NAD(P)H-quinone oxidoreductase subunit 3, chloroplastic	-3.69892	-1.8871	0.03153
	TraesCSU02G272300	Photosystem II reaction center protein J	-3.7227	-1.89635	0.0298892
	TraesCS4B02G158900	Photosystem II reaction center protein Z	-3.74289	-1.90415	0.012366
	TraesCSU02G200900	Photosystem I P700 chlorophyll a apoprotein A1	-3.7482	-1.9062	0.00919022
	TraesCS5D02G169900	Ribulose bisphosphate carboxylase small chain	-3.76605	-1.91305	0.025235
	TraesCS2A02G204800	Chlorophyll a-b binding protein, chloroplastic	-3.88123	-1.95652	0.040905
	TraesCSU02G258800	Cytochrome b6-f complex subunit 5	-3.88812	-1.95907	0.00606193
	TraesCS1D02G428200	Chlorophyll a-b binding protein, chloroplastic	-3.88955	-1.9596	0.0403674
	TraesCS5D02G544600	Cytochrome b6-f complex subunit 5	-3.90238	-1.96436	0.0113542
	TraesCS5A02G165400	Ribulose bisphosphate carboxylase small chain	-3.95378	-1.98323	0.0195479
	TraesCS1D02G230500	Photosystem II reaction center protein T	-4.01817	-2.00654	0.0056305
	TraesCS2A02G241200	Cytochrome b6-f complex subunit 5	-4.03461	-2.01243	0.00704182
	TraesCS5D02G221400	Photosystem II reaction center protein T	-4.04899	-2.01756	0.00433455
	TraesCS3B02G126100	Photosystem I reaction center subunit IX	-4.05452	-2.01953	0.00982866
	TraesCSU02G266100	hotosystem I reaction center subunit IX	-4.08813	-2.03144	0.0123062
	TraesCS4D02G061100	uncharacterized	-4.09835	-2.03504	0.00985932
	TraesCS3B02G186100	Ribulose bisphosphate carboxylase large chain	-4.1102	-2.03921	0.0371081
	TraesCS4D02G061200	uncharacterized	-4.14067	-2.04986	0.00345352
	TraesCS3B02G563300	Photosystem II reaction center protein M	-4.14398	-2.05102	0.00606057
	TraesCS5B02G162800	Ribulose bisphosphate carboxylase small chain	-4.1552	-2.05492	0.0187894
	TraesCSU02G214200	Cytochrome b6-f complex subunit 5	-4.17395	-2.06141	0.00931948
	TraesCS6D02G326100	Photosystem I reaction center subunit IX	-4.19605	-2.06903	0.00392437
	TraesCS1B02G451100	Chlorophyll a-b binding protein, chloroplastic	-4.20038	-2.07052	0.0443804
	TraesCSU02G272400	Photosystem II reaction center protein I	-4.24397	-2.08541	0.0132584
	TraesCS3B02G126000	NAD(P)H-quinone oxidoreductase subunit 2, chloroplastic	-4.27219	-2.09497	0.00114519
	TraesCS3B02G185500	Photosystem I P700 chlorophyll a apoprotein A1	-4.35892	-2.12397	0.00589426
	TraesCS5D02G007700	Photosystem II reaction center protein M	-4.40972	-2.14069	0.00758123
	TraesCSU02G270600	Photosystem II reaction center protein J	-4.52221	-2.17703	0.0112673
	TraesCSU02G261900	Cytochrome b559 subunit alpha	-4.53355	-2.18064	0.0214575
	TraesCSU02G268500	Photosystem I reaction center subunit VIII	-4.58851	-2.19803	0.00629681
	TraesCS3A02G430200	NAD(P)H-quinone oxidoreductase subunit I, chloroplastic	-4.60131	-2.20204	0.00753323
	TraesCS6D02G079900	photosystem II protein D1-like	-4.61956	-2.20775	0.00138381
	TraesCS1A02G384700	Photosystem II reaction center protein I	-4.68428	-2.22783	0.00787121
	TraesCS1A02G148800	uncharacterized	-4.71225	-2.23642	0.0100888
	TraesCS4B02G162400	Photosystem II reaction center protein I	-4.72454	-2.24017	0.0254935
	TraesCS2D02G065200	Ribulose bisphosphate carboxylase small chain	-4.79437	-2.26134	0.0393323
	TraesCS3B02G186200	Photosystem I reaction center subunit VIII	-4.8075	-2.26529	0.00624682
	TraesCS6D02G079500	Photosystem II D2 protein	-4.84083	-2.27525	0.00708553
	TraesCS3B02G186300	Photosystem I assembly protein Ycf4	-4.87321	-2.28487	0.00650807
	TraesCS3D02G198300	uncharacterized	-4.89394	-2.291	0.0481479
	TraesCS5A02G076200	uncharacterized	-4.94427	-2.30576	0.00904825
	TraesCS4A02G153000	uncharacterized	-4.96371	-2.31142	0.0135784
	TraesCS2D02G065600	Ribulose bisphosphate carboxylase small chain	-4.98991	-2.31901	0.0441982
	TraesCS5D02G424900	Cytochrome f	-4.99239	-2.31973	0.000734108
	TraesCS7B02G091500	uncharacterized	-5.10435	-2.35173	0.0214222
	TraesCS2D02G020900	Photosystem II reaction center protein I	-5.13577	-2.36058	0.00558707
	TraesCS2A02G066800	Ribulose bisphosphate carboxylase small chain	-5.13831	-2.36129	0.0364241
	TraesCS5D02G010000	Photosystem I assembly protein Ycf4	-5.14971	-2.36449	0.00287681
	TraesCS5D02G010900	Photosystem I P700 chlorophyll a apoprotein A1	-5.28721	-2.40251	0.00329926
	TraesCS1D02G180500	Photosystem II reaction center protein M	-5.29062	-2.40344	0.0113634
	TraesCS4B02G062100	uncharacterized	-5.29151	-2.40368	0.00066438
	TraesCS3D02G052500	Cytochrome f	-5.29668	-2.40509	0.00470904
	TraesCS2B02G330600	Photosystem II reaction center protein I	-5.34708	-2.41875	0.00416066
	TraesCSU02G268000	Photosystem I reaction center subunit VIII	-5.44841	-2.44584	0.00460094
	TraesCS3B02G217700	9 kDa polypeptide	-5.47427	-2.45267	0.00379934
	TraesCS2A02G073900	uncharacterized	-5.48271	-2.45489	0.00521727
	TraesCS5D02G458400	Photosystem II reaction center protein M	-5.51538	-2.46346	0.00625361
	TraesCS7A02G230800	uncharacterized	-5.59308	-2.48364	0.00463415
	TraesCS4A02G253300	uncharacterized	-5.67127	-2.50367	0.00176588
	TraesCS2D02G573200	Photosystem II reaction center protein M	-5.75018	-2.52361	0.00269064
	TraesCS1D02G183100	CYTB_CTER domain-containing protein	-5.75465	-2.52473	0.00103532
	TraesCS1D02G171200	Photosystem II reaction center protein T	-5.86641	-2.55248	0.0138422
	TraesCS1A02G385000	Photosystem I reaction center subunit VIII	-5.90058	-2.56086	0.00436976
	TraesCS3A02G343800	Photosystem I reaction center subunit VIII	-5.90951	-2.56304	0.0225525
	TraesCS2B02G487500	Photosystem I assembly protein Ycf3	-5.92305	-2.56634	0.00109723
	TraesCS5D02G008100	uncharacterized	-5.94364	-2.57135	0.00369306
	TraesCS6A02G211700	uncharacterized	-6.0094	-2.58722	0.0124818
	TraesCS1D02G179900	Photosystem II protein D	-6.05195	-2.5974	0.00906549
	TraesCSU02G270000	Photosystem I iron-sulfur center	-6.07565	-2.60304	0.0044711
	TraesCS2A02G067100	Ribulose bisphosphate carboxylase small chain	-6.10664	-2.61038	0.0268091
	TraesCS2D02G243700	NAD(P)H dehydrogenase subunit H	-6.15098	-2.62082	0.000512415
	TraesCS1D02G071000	Photosystem II reaction center protein Z	-6.17949	-2.62749	0.0260596
	TraesCS3B02G187500	uncharacterized	-6.18625	-2.62907	0.000883795
	TraesCS4B02G159100	uncharacterized	-6.20558	-2.63357	0.0116362
	TraesCS3B02G186400	uncharacterized	-6.20724	-2.63395	0.00357981
	TraesCS3A02G321900	Similar to Photosystem II reaction center W protein (PSII 6.1 kDa protein)	-6.26408	-2.6471	0.00108885
	TraesCS7A02G289900	Photosystem II reaction center protein T	-6.35599	-2.66812	0.0055117
	TraesCS2D02G572800	uncharacterized	-6.37821	-2.67315	0.00792178
	TraesCS5B02G234900	9 kDa polypeptide	-6.47891	-2.69575	0.00207146
	TraesCS7D02G255600	Photosystem II reaction center protein J	-6.48197	-2.69643	0.0277714
	TraesCS1D02G071400	uncharacterized	-6.57408	-2.71679	2.64228e-05
	TraesCS2D02G079400	NAD(P)H-quinone oxidoreductase subunit 4L, chloroplastic	-6.60948	-2.72454	0.000503306
	TraesCS5A02G437100	Photosystem II reaction center protein L	-6.74966	-2.75482	0.00339748
	TraesCS5A02G523100	Shypothetical protein CFC21_075437	-6.85578	-2.77732	0.00561617
	TraesCS3B02G188900	9 kDa polypeptide	-6.93627	-2.79416	0.00190747
	TraesCS6A02G176100	Photosystem I reaction center subunit VIII	-6.99446	-2.80621	0.0114066
	TraesCS5D02G220900	Photosystem II reaction center protein J	-7.00069	-2.8075	0.031692
	TraesCS2D02G573000	Photosystem II CP43 chlorophyll apoprotein	-7.01747	-2.81095	0.00832121
	TraesCS1D02G181700	hotosystem I assembly protein Ycf4	-7.08651	-2.82507	0.0118983
	TraesCS1D02G212500	uncharacterized	-7.08909	-2.8256	0.00641009
	TraesCS7A02G289800	uncharacterized	-7.18805	-2.8456	0.00174719
	TraesCS3B02G186500	Photosystem II reaction center protein L	-7.27166	-2.86229	0.0012098
	TraesCS1B02G388200	Chlorophyll a-b binding protein, chloroplastic	-7.28296	-2.86452	0.0421251
	TraesCS1A02G130400	Protein PsbN	-7.43346	-2.89403	0.000910177
	TraesCSU02G035300	uncharacterized	-7.68735	-2.94249	0.00054736
	TraesCS5D02G009200	uncharacterized	-7.70854	-2.94646	0.00602419
	TraesCS6D02G079700	Photosystem II protein K	-7.91696	-2.98495	0.00213537
	TraesCSU02G269100	Photosystem II reaction center protein H	-7.92264	-2.98598	0.00399299
	TraesCS7D02G271300	uncharacterized	-7.94572	-2.99018	0.00151488
	TraesCS5A02G454200	Chlorophyll a-b binding protein, chloroplastic	-8.00481	-3.00087	0.0417223
	TraesCS1B02G082000	uncharacterized	-8.24031	-3.0427	0.00746935
	TraesCSU02G035400	Protein PsbN	-8.26805	-3.04755	0.000891735
	TraesCSU02G260900	Photosystem I reaction center subunit IX	-8.30812	-3.05452	0.0097318
	TraesCS5D02G464700	Chlorophyll a-b binding protein, chloroplastic	-8.43443	-3.07629	0.0403558
	TraesCS5D02G425000	Photosystem I assembly protein Ycf4	-8.47344	-3.08295	0.000457192
	TraesCS5B02G462800	Chlorophyll a-b binding protein, chloroplastic	-8.62533	-3.10858	0.0353939
	TraesCS7A02G095600	uncharacterized	-8.64911	-3.11255	0.00313845
	TraesCSU02G269500	Cytochrome b6-f complex subunit 4	-8.75822	-3.13064	0.000692327
	TraesCSU02G269200	Protein PsbN	-8.7938	-3.13649	0.00329602
	TraesCS5D02G456300	CYTB_CTER domain-containing protein	-8.80799	-3.13881	0.00028011
	TraesCS5D02G559700	uncharacterized	-8.81163	-3.13941	0.000997627
	TraesCS1D02G375100	Chlorophyll a-b binding protein, chloroplastic	-8.91988	-3.15702	0.024286
	TraesCSU02G214100	PSI-J	-8.93987	-3.16025	0.00359119
	TraesCS3D02G447100	Protein PsbN	-8.95866	-3.16328	0.00335882
	TraesCS2D02G216400	Protein PsbN	-9.20193	-3.20194	0.00136543
	TraesCS5D02G559800	Cytochrome b6-f complex subunit 4	-9.26998	-3.21257	0.00410128
	TraesCS1D02G149600	Genome assembly, chromosome: II	-9.4878	-3.24607	0.000762895
	TraesCS6D02G325500	Photosystem II reaction center protein J	-9.59806	-3.26274	0.000505872
	TraesCS1A02G148500	Cytochrome b559 subunit alpha	-9.79488	-3.29203	0.00124677
	TraesCSU02G259300	Photosystem II reaction center protein L	-9.81663	-3.29523	0.00132652
	TraesCS2B02G330500	uncharacterized	-9.83084	-3.29732	0.000368111
	TraesCS2B02G190600	Cytochrome b559 subunit alpha	-9.90941	-3.3088	0.00258743
	TraesCS5D02G220600	Cytochrome b559 subunit alpha	-10.0923	-3.33518	0.00262699
	TraesCS4B02G159000	uncharacterized	-10.1982	-3.35024	0.000349619
	TraesCS7B02G103400	Chlorophyll a-b binding protein, chloroplastic	-10.2008	-3.35061	0.0453172
	TraesCS1D02G181800	Photosystem II reaction center protein J	-10.2272	-3.35434	0.00309698
	TraesCS5A02G420900	uncharacterized	-10.6738	-3.416	0.000487734
	TraesCS5D02G008000	Photosystem II reaction center protein I	-10.7306	-3.42366	0.0195641
	TraesCS6A02G094500	Chlorophyll a-b binding protein, chloroplastic	-10.8628	-3.44133	0.0287955
	TraesCS5B02G463000	Chlorophyll a-b binding protein, chloroplastic	-10.9066	-3.44713	0.0388416
	TraesCS5D02G221500	Protein PsbN	-10.9684	-3.45527	0.00218054
	TraesCS1D02G180400	Photosystem II reaction center protein Z	-10.9688	-3.45533	0.00318
	TraesCS2A02G240900	Cytochrome b559 subunit alpha	-11.0471	-3.46559	0.00395412
	TraesCS1A02G130300	uncharacterized	-11.1877	-3.48384	0.00143848
	TraesCS1D02G182900	uncharacterized	-11.4233	-3.51391	0.000110662
	TraesCS1D02G375000	Chlorophyll a-b binding protein, chloroplastic	-11.621	-3.53866	0.0181158
	TraesCS6B02G122600	Chlorophyll a-b binding protein, chloroplastic	-11.7299	-3.55212	0.0122005
	TraesCS2A02G089700	uncharacterized	-11.9811	-3.58269	0.00827229
	TraesCS1D02G374900	Chlorophyll a-b binding protein, chloroplastic	-12.0287	-3.58841	0.0358268
	TraesCS1D02G070800	hypothetical protein CFC21_010385	-12.1124	-3.59841	0.00251645
	TraesCS1D02G375200	Chlorophyll a-b binding protein, chloroplastic	-12.2831	-3.61861	0.0188267
	TraesCS1A02G148700	uncharacterized	-12.4027	-3.63258	0.00545791
	TraesCS2D02G020800	uncharacterized	-12.9839	-3.69866	0.000521052
	TraesCS6A02G094100	Chlorophyll a-b binding protein, chloroplastic	-12.9911	-3.69946	0.0287442
	TraesCS6D02G325300	Photosystem I assembly protein Ycf4	-13.7414	-3.78046	0.00233479
	TraesCS3D02G029800	uncharacterized	-13.9648	-3.80373	0.00148292
	TraesCS7D02G199400	Chlorophyll a-b binding protein, chloroplastic	-14.3145	-3.8394	0.0406805
	TraesCS5D02G220800	uncharacterized	-15.2058	-3.92655	0.0195857
	TraesCS1D02G170500	Cytochrome b559 subunit beta	-16.0659	-4.00593	0.00348167
	TraesCS1A02G165100	uncharacterized	-16.1131	-4.01017	0.000317641
	TraesCS3B02G186700	Cytochrome b559 subunit alpha	-16.2767	-4.02473	0.000799507
	TraesCS1D02G180100	uncharacterized	-16.2818	-4.02519	0.0011944
	TraesCS6D02G088700	Chlorophyll a-b binding protein, chloroplastic	-16.2982	-4.02664	0.0114046
	TraesCS1B02G388300	Chlorophyll a-b binding protein, chloroplastic	-17.0022	-4.08765	0.015217
	TraesCS5D02G007800	Photosystem II reaction center protein Z	-17.2688	-4.1101	0.0219405
	TraesCS6A02G094200	Chlorophyll a-b binding protein, chloroplastic	-18.2152	-4.18707	0.0154565
	TraesCS6D02G088600	Chlorophyll a-b binding protein, chloroplastic	-18.2686	-4.1913	0.00957531
	TraesCS1D02G182700	Photosystem II reaction center protein T	-18.7064	-4.22546	0.00886634
	TraesCS1D02G180200	Photosystem II reaction center protein I	-18.7698	-4.23034	0.00267068
	TraesCS6B02G122800	Chlorophyll a-b binding protein, chloroplastic	-19.2003	-4.26305	0.0123195
	TraesCS6B02G126500	uncharacterized	-20.4178	-4.35176	0.000182727
	TraesCS4A02G153400	Photosystem II protein D1	-20.6889	-4.37079	0.000169113
	TraesCS5A02G103300	uncharacterized	-21.4079	-4.42007	0.0458184
	TraesCS5D02G471500	Photosystem II reaction center protein I	-21.7997	-4.44624	0.000510921
	TraesCS3D02G447600	PsbP domain-containing protein 7, chloroplastic	-21.9889	-4.45871	0.00727592
	TraesCS6A02G094300	Chlorophyll a-b binding protein, chloroplastic	-22.1299	-4.46793	0.0058103
	TraesCS1D02G180300	9 kDa polypeptide	-22.2738	-4.47727	0.000490643
	TraesCS6A02G094400	Chlorophyll a-b binding protein, chloroplastic	-22.6175	-4.49937	0.0104063
	TraesCS2D02G553800	Cytochrome b559 subunit alpha	-23.9108	-4.57959	0.0069779
	TraesCS5D02G425100	Ribulose bisphosphate carboxylase large chain	-24.1943	-4.59659	0.000372769
	TraesCS5D02G008300	Photosystem II protein D1	-26.1734	-4.71003	0.000260994
	TraesCSU02G259100	Cytochrome b559 subunit alpha	-26.6406	-4.73556	0.000281989
	TraesCS1D02G181900	Photosystem II reaction center protein L	-28.5499	-4.83542	0.0112773
	TraesCS3B02G493700	PsbP domain-containing protein 7, chloroplastic	-29.6531	-4.89011	0.00490008
	TraesCS6A02G094600	Chlorophyll a-b binding protein, chloroplastic	-30.4065	-4.92631	0.0117154
	TraesCS5D02G220400	Cytochrome b6-f complex subunit 5	-32.3127	-5.01403	0.0056272
	TraesCSU02G214300	Cytochrome b6-f complex subunit 6	-32.51	-5.02281	0.0183067
	TraesCS3A02G454900	PsbP domain-containing protein 7, chloroplastic	-33.9191	-5.08403	0.00452584
	TraesCS1D02G171400	uncharacterized	-36.0764	-5.17299	0.000120147
	TraesCS2A02G240800	Cytochrome b559 subunit beta	-39.5351	-5.30506	0.000469725
	TraesCS5D02G009800	uncharacterized	-41.2258	-5.36548	0.000483437
	TraesCS3B02G186600	Cytochrome b559 subunit beta	-42.9371	-5.42415	0.000469322
	TraesCS1D02G182000	Cytochrome b559 subunit beta	-47.7138	-5.57634	0.0028506
	TraesCS5D02G009900	uncharacterized	-52.7036	-5.71983	0.000333048
	TraesCS4D02G043300	uncharacterized	-64.0374	-6.00084	0.000918586
	TraesCS1A02G148600	Cytochrome b559 subunit beta	-64.2668	-6.006	6.91791e-05
	TraesCS2A02G232500	uncharacterized	-66.3567	-6.05217	0.000405677
	TraesCS5D02G107000	uncharacterized	-69.1741	-6.11216	0.000628964
	TraesCS2D02G270700	Cytochrome b559 subunit alpha	-69.7903	-6.12496	0.00258412
	TraesCS1D02G182100	Cytochrome b559 subunit alpha	-73.9346	-6.20818	0.00593414
	TraesCS4D02G155500	uncharacterized	-90.4985	-6.49982	0.000805697
	TraesCS6D02G325800	Cytochrome b559 subunit alpha	-129.421	-7.01593	0.0022164
	TraesCS5D02G009700	Cytochrome b6-f complex subunit 5	-133.663	-7.06246	4.77254e-05
	TraesCS1D02G182800	Protein PsbN	-175.468	-7.45506	0.000413908

## Sheet: b) systemic response
Table S10. Distributions of differentially expressed genes (DEGs) representing selected GO terms associated with photosynthesis, cell wall organization and synthesis of proteins, metabolites that can have detrimental effect on CLB larvae in a) wounded (local response) and distal leaves (systemic response) of plants exposed to the CLB larvae with natural bacterial flora, compared to data obtained …
response to oxidative stress	DEG	Decription	FC	logFC	p-Value
	TraesCS2D02G476200	Peroxidase	9.67976	3.27497	0.0104887
	TraesCS2A02G476300	Peroxidase	7.82111	2.96737	0.00566751
	TraesCS2B02G499900	Peroxidase	7.82048	2.96726	0.00626883
	TraesCS7B02G245500	uncharacterized	3.51275	1.8126	0.0154101
	TraesCS1D02G040100	Poly [ADP-ribose] polymerase	3.22265	1.68825	0.0067838
	TraesCS1B02G049300	Poly [ADP-ribose] polymerase	3.16276	1.66118	0.00640062
	TraesCS7D02G086400	Superoxide dismutase	3.01165	1.59055	0.0021422
	TraesCS2B02G110800	Lon protease homolog, mitochondrial	2.78359	1.47695	0.00127551
	TraesCS4D02G199700	ELP6	2.72049	1.44386	0.0104002
	TraesCS2A02G095500	Lon protease homolog, mitochondrial	2.68709	1.42605	0.00182022
	TraesCS2D02G094000	Lon protease homolog, mitochondrial	2.56298	1.35782	0.00157734
	TraesCS7A02G090400	Superoxide dismutase	2.54798	1.34936	0.0193063
	TraesCS2A02G203700	Elongator complex protein 1	2.47897	1.30974	0.0114068
	TraesCS2D02G212000	Elongator complex protein 2	2.45205	1.29399	0.0137644
	TraesCS4A02G105200	ELP6	2.10602	1.07452	0.0304538
	TraesCS6D02G108400	Peroxidase	-2.05475	-1.03896	0.0251765
	TraesCS2A02G263500	Peroxidase	-2.08263	-1.05841	0.0380043
	TraesCS6A02G118300	Peroxidase	-2.20226	-1.13899	0.0184341
	TraesCS6B02G146500	Peroxidase	-2.30632	-1.2056	0.0089623
	TraesCS7A02G428200	Peroxidase	-3.18431	-1.67098	0.0071014
	TraesCS4B02G168000	Peroxidase	-3.31868	-1.73061	0.0304707
	TraesCS7D02G420500	Peroxidase	-3.38402	-1.75874	0.00427262
	TraesCS7B02G328400	Peroxidase	-3.40533	-1.76779	0.00357075
	TraesCS3A02G249200	Peroxidase	-3.59	-1.84398	0.0325015
	TraesCS3D02G249200	Peroxidase	-3.91702	-1.96976	0.0200263
	TraesCS2D02G327700	Peroxidase	-4.38236	-2.13171	0.00379099
	TraesCS2A02G333500	Peroxidase	-4.41886	-2.14367	0.00348522
	TraesCS2B02G346800	Peroxidase	-4.95823	-2.30982	0.00324591
	TraesCS2B02G613900	Peroxidase	-10.7072	-3.42051	0.0425108
	TraesCS2A02G573900	Peroxidase	-11.2812	-3.49585	0.0380312
	TraesCS6D02G054400	Peroxidase	-13.6715	-3.7731	0.0056684
	TraesCS6A02G047200	Peroxidase	-14.4451	-3.85251	0.00772363
	TraesCS6A02G047600	Peroxidase	-15.8225	-3.98391	0.0276906
	TraesCS6D02G054900	Peroxidase	-15.9779	-3.998	0.0266811
	TraesCS6B02G063400	Peroxidase	-16.9585	-4.08394	0.00575436
	TraesCS6B02G063900	Peroxidase	-19.9647	-4.31938	0.0327382
	TraesCS6B02G063500	Peroxidase	-21.766	-4.444	0.0285756
	TraesCS4A02G196000	Peroxidase	-50.6959	-5.6638	0.0400451
	TraesCS6B02G063700	Peroxidase	-81.7175	-6.35257	0.0324738
	TraesCS2B02G124600	Peroxidase	-795.38	-9.6355	0.0281747
	TraesCS2D02G107600	Peroxidase	-1002.78	-9.96979	0.0216612
detoxification	DEG	Decription	FC	logFC	p-Value
	TraesCS2B02G499900	Peroxidase	7.82048	2.96726	0.00626883
	TraesCS7D02G086400	Superoxide dismutase	3.01165	1.59055	0.0021422
	TraesCS7A02G090400	Superoxide dismutase	2.54798	1.34936	0.0193063
	TraesCS6A02G085000	uncharacterized	-4.18438	-2.06502	0.0489886
	TraesCS2B02G613900	Peroxidase	-10.7072	-3.42051	0.0425108
	TraesCS2A02G573900	Peroxidase	-11.2812	-3.49585	0.0380312
	TraesCS2D02G107600	Peroxidase	-1002.78	-9.96979	0.0216612
peptidase inhibitor activity	DEG	Decription	FC	logFC	p-Value
	TraesCS4D02G298300	BOWMAN_BIRK domain-containing protein	-180.446	-7.49542	0.0308129
	TraesCS4A02G005700	Bowman-Birk type trypsin inhibitor TI1	-221.061	-7.7883	0.034083
secondary metabolic biosynthetic process	DEG	Decription	FC	logFC	p-Value
	TraesCS5D02G018500	Protein kinase domain-containing protein	-2.12504	-1.08749	0.0212811
	TraesCS3D02G223500	Cinnamoyl-CoA reductase-like gene family member, Defense respons	-2.56014	-1.35622	0.0378316
phenylopropanoid metabolic process	DEG	Decription	FC	logFC	p-Value
	TraesCS5D02G018500	receptor protein-tyrosine kinase CEPR1-like	-2.12504	-1.08749	0.0212811
	TraesCS3D02G358500	laccase	-2.27895	-1.18837	0.0400498
	TraesCS4B02G139100	laccase	-2.28071	-1.18948	0.0188615
	TraesCS3B02G397200	laccase	-2.34035	-1.22672	0.0358629
	TraesCS3A02G365300	laccase	-2.34158	-1.22748	0.0341693
	TraesCS3D02G223500	Cinnamoyl-CoA reductase-like gene family member, Defense respon	-2.56014	-1.35622	0.0378316
L-phenylalanine catabolic process	DEG	Decription	FC	logFC	p-Value
	TraesCS4D02G198200	Arogenate dehydratase	4.43028	2.1474	0.00286023
fatty acid biosynthetic process	DEG	Decription	FC	logFC	p-Value
	TraesCS5D02G177200	enoyl-[acyl-carrier-protein] reductase [NADH] 2, chloroplastic	14.651	3.87293	0.0418362
	TraesCS7A02G160600	3-oxoacyl-[acyl-carrier-protein] synthase	3.83882	1.94066	0.0287492
	TraesCS7D02G161500	3-oxoacyl-[acyl-carrier-protein] synthase	3.38747	1.76021	0.0444821
	TraesCS7B02G065500	3-oxoacyl-[acyl-carrier-protein] synthase	3.35107	1.74462	0.0141983
	TraesCS2B02G400300	(3R)-hydroxymyristoyl-[acyl-carrier-protein] dehydratase	3.23518	1.69385	0.0194039
	TraesCS5D02G337400	Acyl carrier protein	2.85719	1.51459	0.0470511
	TraesCSU02G166100	3-ketoacyl-CoA synthase	2.8427	1.50726	0.0257019
	TraesCS4B02G274700	3-ketoacyl-CoA synthase	2.65533	1.40889	0.0290788
	TraesCS2D02G379400	(3R)-hydroxymyristoyl-[acyl-carrier-protein] dehydratase	2.63975	1.4004	0.0394857
	TraesCS2A02G383100	(3R)-hydroxymyristoyl-[acyl-carrier-protein] dehydratase	2.60737	1.38259	0.0439318
	TraesCS3D02G239500	Pyruvate kinase	2.22209	1.15192	0.035817
	TraesCS3A02G239300	Pyruvate kinase	2.22209	1.15192	0.0292135
	TraesCS3B02G267800	Pyruvate kinase	2.18139	1.12525	0.0368521
	TraesCS1B02G295000	Very-long-chain (3R)-3-hydroxyacyl-CoA dehydratase	-2.47398	-1.30683	0.0184444
cellulose biosynthetic process	DEG	Decription	FC	logFC	p-Value
	TraesCS7D02G349200	putative cellulose synthase A catalytic subunit 11 [UDP-forming]	44.4646	5.47459	0.0284394
	TraesCS3A02G001600	putative cellulose synthase-like protein H3	-58.5714	-5.87212	0.0435296
lignin biosynthetic process	DEG	Decription	FC	logFC	p-Value
	TraesCS5D02G018500	Protein kinase domain-containing protein	-2.12504	-1.08749	0.0212811
	TraesCS3D02G223500	Cinnamoyl-CoA reductase-like gene family member, Defense respons	-2.56014	-1.35622	0.0378316
cell wall organization and biogenesis	DEG	Decription	FC	logFC	p-Value
	TraesCS7D02G349200	putative cellulose synthase A catalytic subunit 11 [UDP-forming]	44.4646	5.47459	0.0284394
	TraesCS2D02G080500	Glycosyltransferases	26.2847	4.71615	0.035778
	TraesCS2B02G096700	Glycosyltransferases	6.56041	2.71379	0.0051823
	TraesCS2A02G082500	Glycosyltransferases	5.77185	2.52903	0.00715827
	TraesCS2D02G080400	Glycosyltransferases	4.23598	2.08269	0.0242128
	TraesCS7B02G097000	Hexosyltransferase	3.14076	1.65111	0.00403891
	TraesCS7D02G193000	Hexosyltransferase	2.74418	1.45638	0.0125192
	TraesCS7A02G192000	Hexosyltransferase	2.73008	1.44894	0.00733805
	TraesCS3D02G538500	Pectin acetylesterase	2.66473	1.41399	0.0335334
	TraesCS3D02G538400	Pectin acetylesterase	2.66145	1.41221	0.0278651
	TraesCS2B02G200900	UDP-arabinopyranose mutase, Pollen wall morphogenesi	2.45472	1.29556	0.0470095
	TraesCS3A02G533300	Pectin acetylesterase	2.44893	1.29215	0.0384526
	TraesCS1A02G182100	Pectinesterase	-2.05984	-1.04253	0.0378248
	TraesCS1D02G185200	pectinesterase 31-like	-2.07685	-1.05439	0.0378649
	TraesCS5D02G018500	receptor protein-tyrosine kinase CEPR1-like	-2.12504	-1.08749	0.0212811
	TraesCS1B02G198900	Pectinesterase	-2.1748	-1.12088	0.0247194
	TraesCS6B02G418400	COBRA-like protein	-2.22248	-1.15217	0.0388513
	TraesCS7A02G192500	PMR5N domain-containing protein	-2.29893	-1.20096	0.0394596
	TraesCS7D02G193600	PMR5N domain-containing protein	-2.31202	-1.20916	0.0379158
	TraesCS5B02G313900	glucuronoxylan 4-O-methyltransferase 1-like	-2.76294	-1.46621	0.0157719
	TraesCS5D02G319700	GXM1	-2.83147	-1.50155	0.017111
	TraesCS5B02G412900	Pectin acetylesterase	-2.85762	-1.51481	0.00508984
	TraesCS1D02G423100	galactoside 2-alpha-L-fucosyltransferase-like isoform X1	-3.58471	-1.84186	0.00555465
	TraesCS1B02G445600	Fucosyltransferase	-3.77047	-1.91475	0.00440217
	TraesCS3B02G258600	polygalacturonase At1g48100-like isoform X2	-4.38615	-2.13295	0.00433947
	TraesCS5B02G499800	Pectin acetylesterase	-5.22133	-2.38442	0.00652324
	TraesCS1B02G382200	probable polygalacturonase At1g80170	-20.2635	-4.34081	0.00610704
	TraesCS5A02G043800	Pectinesterase	-24.2259	-4.59848	0.0348893
	TraesCS5B02G048000	Pectinesterase	-24.2768	-4.60151	0.0404086
	TraesCS1B02G310300	Expansin	-33.9353	-5.08472	0.0222381
	TraesCS1D02G299700	Expansin	-38.4842	-5.26619	0.0201537
	TraesCS1A02G300200	Expansin	-41.8949	-5.3887	0.0204017
	TraesCS7A02G427000	Xyloglucan endotransglucosylase/hydrolase	-67.5801	-6.07853	0.0370377
	TraesCS7B02G327000	Xyloglucan endotransglucosylase/hydrolase	-96.6675	-6.59496	0.0373167
	TraesCS7D02G418700	Xyloglucan endotransglucosylase/hydrolase	-99.7575	-6.64035	0.0454011
	TraesCS7B02G327200	Xyloglucan endotransglucosylase/hydrolase	-101.007	-6.65831	0.0138267
	TraesCS7A02G426700	Xyloglucan endotransglucosylase/hydrolase	-113.331	-6.82439	0.0324864
light harvesting	DEG	Decription	FC	logFC	p-Value
	TraesCS5B02G462800	Chlorophyll a-b binding protein, chloroplastic	-7.65994	-2.93733	0.0440272
	TraesCS1B02G388200	Chlorophyll a-b binding protein, chloroplastic	-7.89352	-2.98067	0.0360213
	TraesCS1D02G375100	Chlorophyll a-b binding protein, chloroplastic	-8.10796	-3.01934	0.0295264
	TraesCS1D02G375200	Chlorophyll a-b binding protein, chloroplastic	-8.82972	-3.14237	0.0357165
	TraesCS1D02G375000	Chlorophyll a-b binding protein, chloroplastic	-9.29866	-3.21702	0.0277805
	TraesCS1B02G388300	Chlorophyll a-b binding protein, chloroplastic	-10.0612	-3.33073	0.0369284
	TraesCS6B02G122600	Chlorophyll a-b binding protein, chloroplastic	-10.1812	-3.34783	0.0165592
	TraesCS6A02G094600	Chlorophyll a-b binding protein, chloroplastic	-10.7517	-3.42649	0.0437141
	TraesCS1D02G374900	Chlorophyll a-b binding protein, chloroplastic	-11.0078	-3.46046	0.041
	TraesCS6A02G094100	Chlorophyll a-b binding protein, chloroplastic	-13.3549	-3.7393	0.0265098
	TraesCS6A02G094200	Chlorophyll a-b binding protein, chloroplastic	-14.1858	-3.82638	0.0231046
	TraesCS6A02G094400	Chlorophyll a-b binding protein, chloroplastic	-17.3598	-4.11768	0.015488
	TraesCS7D02G199400	Chlorophyll a-b binding protein, chloroplastic	-17.686	-4.14453	0.029511
	TraesCS7A02G237100	Chlorophyll a-b binding protein, chloroplastic	-18.0033	-4.17019	0.0303952
	TraesCS1A02G306600	Chlorophyll a-b binding protein, chloroplastic	-18.3247	-4.19572	0.0425153
	TraesCS6A02G094500	Chlorophyll a-b binding protein, chloroplastic	-18.443	-4.205	0.0125893
	TraesCS6B02G122800	Chlorophyll a-b binding protein, chloroplastic	-19.9438	-4.31787	0.0115862
	TraesCS6D02G088700	Chlorophyll a-b binding protein, chloroplastic	-20.503	-4.35776	0.00782794
	TraesCS6D02G088600	Chlorophyll a-b binding protein, chloroplastic	-20.5811	-4.36325	0.00785442
	TraesCS6A02G094300	Chlorophyll a-b binding protein, chloroplastic	-21.5321	-4.42842	0.00614691
	TraesCS6B02G122500	Chlorophyll a-b binding protein, chloroplastic	-29.523	-4.88377	0.025582
	TraesCS6D02G088800	Chlorophyll a-b binding protein, chloroplastic	-33.5709	-5.06914	0.0203109
	TraesCS6A02G093700	Chlorophyll a-b binding protein, chloroplastic	-38.1789	-5.2547	0.0173351
	TraesCS7B02G103300	Chlorophyll a-b binding protein, chloroplastic	-51.5584	-5.68814	0.0202172
photosynthesis	DEG	Decription	FC	logFC	p-Value
	TraesCS5D02G220400	Cytochrome b6-f complex subunit 5	5.5689	2.47739	0.0499903
	TraesCS1D02G071400	photosystem II protein D1-lik	5.03982	2.33337	0.000121396
	TraesCS5D02G458300	Photosystem II reaction center protein Z	4.1915	2.06747	0.0409082
	TraesCS4A02G153400	Photosystem II protein D1	3.631	1.86037	0.0414686
	TraesCSU02G270600	Photosystem II reaction center protein J	3.51534	1.81367	0.0125465
	TraesCS6A02G270100	Pentatricopeptide repeat-containing protein At2g15820, chloroplastic	2.44961	1.29255	0.00754768
	TraesCS6B02G297400	Pentatricopeptide repeat-containing protein At2g15820, chloroplastic	2.42312	1.27687	0.00905464
	TraesCS6D02G244900	Pentatricopeptide repeat-containing protein At2g15820, chloroplastic	2.41397	1.27141	0.00799063
	TraesCSU02G075800	PsbP domain-containing protein	-2.08763	-1.06186	0.0445455
	TraesCS5B02G112300	PsbP domain-containing protein	-2.20949	-1.14372	0.0488002
	TraesCS1A02G157200	NAD(P)H-quinone oxidoreductase subunit 2, chloroplastic	-2.22741	-1.15537	0.0398515
	TraesCS1B02G038100	PGR5-like protein 1A, chloroplastic	-2.38625	-1.25475	0.0371189
	TraesCS1D02G031700	PGR5-like protein 1A, chloroplastic	-2.51096	-1.32824	0.0104851
	TraesCS1A02G030700	PGR5-like protein 1A, chloroplastic isoform X1	-2.57728	-1.36585	0.0162813
	TraesCS4B02G062200	uncharacterized	-2.80698	-1.48902	0.0280972
	TraesCS2A02G067100	ibulose bisphosphate carboxylase small chain	-5.61542	-2.48939	0.0330457
	TraesCS5B02G462800	Chlorophyll a-b binding protein, chloroplastic	-7.65994	-2.93733	0.0440272
	TraesCS1B02G388200	Chlorophyll a-b binding protein, chloroplastic	-7.89352	-2.98067	0.0360213
	TraesCS1D02G375100	Chlorophyll a-b binding protein, chloroplastic	-8.10796	-3.01934	0.0295264
	TraesCS1D02G375200	Chlorophyll a-b binding protein, chloroplastic	-8.82972	-3.14237	0.0357165
	TraesCS3D02G447600	PsbP domain-containing protein 7, chloroplastic	-9.00439	-3.17063	0.0380025
	TraesCS1D02G375000	Chlorophyll a-b binding protein, chloroplastic	-9.29866	-3.21702	0.0277805
	TraesCS3A02G454900	PsbP domain-containing protein 7, chloroplastic	-9.42936	-3.23716	0.0373669
	TraesCS1B02G388300	Chlorophyll a-b binding protein, chloroplastic	-10.0612	-3.33073	0.0369284
	TraesCS6B02G122600	Chlorophyll a-b binding protein, chloroplastic	-10.1812	-3.34783	0.0165592
	TraesCS3B02G493700	PsbP domain-containing protein 7, chloroplastic	-10.4199	-3.38127	0.0288975
	TraesCS6A02G094600	Chlorophyll a-b binding protein, chloroplastic	-10.7517	-3.42649	0.0437141
	TraesCS1D02G374900	Chlorophyll a-b binding protein, chloroplastic	-11.0078	-3.46046	0.041
	TraesCS6A02G094100	Chlorophyll a-b binding protein, chloroplastic	-13.3549	-3.7393	0.0265098
	TraesCS6A02G094200	Chlorophyll a-b binding protein, chloroplastic	-14.1858	-3.82638	0.0231046
	TraesCS6A02G094400	Chlorophyll a-b binding protein, chloroplastic	-17.3598	-4.11768	0.015488
	TraesCS7D02G199400	Chlorophyll a-b binding protein, chloroplastic	-17.686	-4.14453	0.029511
	TraesCS7A02G237100	Chlorophyll a-b binding protein, chloroplastic	-18.0033	-4.17019	0.0303952
	TraesCS1A02G306600	Chlorophyll a-b binding protein, chloroplastic	-18.3247	-4.19572	0.0425153
	TraesCS6A02G094500	Chlorophyll a-b binding protein, chloroplastic	-18.443	-4.205	0.0125893
	TraesCS6B02G122800	Chlorophyll a-b binding protein, chloroplastic	-19.9438	-4.31787	0.0115862
	TraesCS6D02G088700	Chlorophyll a-b binding protein, chloroplastic	-20.503	-4.35776	0.00782794
	TraesCS6D02G088600	Chlorophyll a-b binding protein, chloroplastic	-20.5811	-4.36325	0.00785442
	TraesCS6A02G094300	Chlorophyll a-b binding protein, chloroplastic	-21.5321	-4.42842	0.00614691
	TraesCS6B02G122500	Chlorophyll a-b binding protein, chloroplastic	-29.523	-4.88377	0.025582
	TraesCS6D02G088800	Chlorophyll a-b binding protein, chloroplastic	-33.5709	-5.06914	0.0203109
	TraesCS6A02G093700	Chlorophyll a-b binding protein, chloroplastic	-38.1789	-5.2547	0.0173351
	TraesCS7B02G103300	Chlorophyll a-b binding protein, chloroplastic	-51.5584	-5.68814	0.0202172
