# Supplementary material for: The Impact of Oulema melanopus—Associated Bacteria on the Wheat Defense Response to the Feeding of Their Insect Hosts
Source: Cells. 2022 Jul 29;11(15):2342. doi: 10.3390/cells11152342 (PMC9367625; doi:10.3390/cells11152342)
Supplement: Supplementary file 1 [file cells-11-02342-s001.zip › cells-1828543 proof sup/Table S11.xlsx]

## Sheet: Arkusz1
Table S11. Differentially expressed genes (DEGs) of selected biological processes with the opposite directions of expression in the larval–damaged plants with natural bacterial flora, compared to those in the larval-damaged plants with a reduced number of bacteria, for local and systemic responses.
local response
up-regulated DEGs in response to CLB with natural bacterial flora (larvae+bacteria), down-regulated DEGs in response to CLB with a reduced bacteria content (larvae)
		GO:0006470, protein dephosphorylation	DEG	Description	larvae + bacteria (logFC)	larvae (logFC)
			TraesCS2A02G000400	protein-serine/threonine phosphatase	3.45353	-2.59075
			TraesCS2D02G000300	probable protein phosphatase 2C 37	3.07912	-2.42255
			TraesCS1B02G375100	protein-serine/threonine phosphatase	1.52055	-1.40122
			TraesCS1A02G358600	protein-serine/threonine phosphatase	1.44211	-1.08763
			TraesCS1D02G363500	protein-serine/threonine phosphatase	1.3976	-1.46565
		GO:0009737, response to abscisic acid	DEG	Description	larvae + bacteria (logFC)	larvae (logFC)
			TraesCS1A02G175500	Sice nucleation protein-like	1.61042	-1.28721
			TraesCS1D02G163800	low-temperature-induced 65 kDa protein-like isoform X1	1.43054	-1.32658
local response
down-regulated DEGs in response to CLB with natural bacterial flora (larvae+bacteria), up-regulated DEGs in response to CLB with a reduced bacteria content (larvae)
		GO:0071554, cell wall organization and biogenesis	DEG	Description	larvae + bacteria (logFC)	larvae (logFC)
			TraesCS2B02G236500	probable mixed-linked glucan synthase 3	-10.9814	4.4608
			TraesCS2D02G217100	Genome assembly, chromosome: II	-10.9283	4.50333
			TraesCS2A02G210400	probable mixed-linked glucan synthase 3	-10.9092	4.52252
			TraesCS3B02G152600	Glycosyltransferases	-4.11417	2.5472
			TraesCS1A02G203600	chitinase	-3.02014	2.78555
			TraesCS1D02G207000	chitinase	-3.0103	2.54518
		GO:0006979, response to oxidative stress	DEG	Description	larvae + bacteria (logFC)	larvae (logFC)
			TraesCS6B02G063800	peroxidase	-6.63426	2.9022
			TraesCS6D02G054800	peroxidase	-5.14139	4.07339
			TraesCS6A02G047500	peroxidase	-5.1304	4.01347
			TraesCS6B02G063900	peroxidase	-4.42524	3.68951
		GO:0015979, photosynthesis	DEG	Description	larvae + bacteria (logFC)	larvae (logFC)
			TraesCS5D02G009700	Cytochrome b6-f complex subunit 5	-3.95289	3.10957
			TraesCS1D02G171400	uncharacterised	-3.09484	2.07815
			TraesCS1A02G165100	uncharacterised	-2.29645	1.71371
			TraesCS1D02G071400	uncharacterised	-1.43638	1.28041
systemic response
up-regulated DEGs in response to CLB with natural bacterial flora (larvae+bacteria), down-regulated DEGs in response to CLB with a reduced bacteria content (larvae)
		GO:0006470, protein dephosphorylation	DEG	Description	larvae + bacteria (logFC)	larvae (logFC)
			TraesCS3B02G277900	Protein-serine/threonine phosphatase	1.62106	-1.89277
			TraesCS3A02G249000	protein phosphatase 2C 50-like isoform X2	1.60171	-1.88188
