# Supplementary material for: The Impact of Oulema melanopus—Associated Bacteria on the Wheat Defense Response to the Feeding of Their Insect Hosts
Source: Cells. 2022 Jul 29;11(15):2342. doi: 10.3390/cells11152342 (PMC9367625; doi:10.3390/cells11152342)
Supplement: Supplementary file 1 [file cells-11-02342-s001.zip › cells-1828543 proof sup/Table S8.xlsx]

## Sheet: a) local response
Table S8. Transcripts associated with selected pathways in a) wounded (local response), b) distal leaves (systemic response) in plants on which CLB larvae with natural bacterial flora were feeding compared to data obtained from plants damaged by CLB larvae with a reduced bacterial flora (treated as a control).
Pathway	Pathway ID	Local
		Fisher P-value	# of seq.	Seq.
Starch and sucrose metabolism	ko00500	9.56286e-05	173	TraesCS7D02G552800, TraesCS2A02G215300, TraesCS2A02G292900, TraesCS3D02G478300, TraesCS4A02G140000, TraesCS5D02G210000, TraesCS5B02G175800, TraesCS2D02G230900, TraesCS1B02G161200, TraesCS4A02G484800, TraesCS3A02G248000, TraesCSU02G107200, TraesCS2D02G291100, TraesCS5B02G323300, TraesCS1A02G149300, TraesCS7B02G093800, TraesCS2A02G310300, TraesCS7B02G286100, TraesCS4B02G167500, TraesCS4D02G065600, …
Phenylpropanoid biosynthesis	ko00940	-	124	TraesCS3B02G339700, TraesCS2A02G108600, TraesCS2B02G126200, TraesCS7D02G315600, TraesCS2A02G380800, TraesCS5B02G358400, TraesCS4A02G389000, TraesCS2A02G196700, TraesCS6B02G063700, TraesCS6D02G054500, TraesCS2A02G381100, TraesCS1B02G142800, TraesCS1D02G103500, TraesCS7A02G477100, TraesCS2D02G107600, TraesCS2B02G125800, TraesCS3D02G318500, TraesCS6B02G354600, TraesCS2A02G107500, TraesCS1B02G048500,…
Phenylalanine metabolism	ko00360	4.17338e-22	62	TraesCS1A02G096200, TraesCS4A02G020900, TraesCS1D02G105200, TraesCS2A02G380800, TraesCS6A02G222800, TraesCSU02G030700, TraesCS2A02G196700, TraesCS2A02G381100, TraesCS6D02G344200, TraesCS6D02G212400, TraesCS6B02G153900, TraesCS1D02G103500, TraesCS4D02G281700, TraesCS2D02G218700, TraesCS1B02G048500, TraesCS2D02G377600, TraesCS1B02G048100, TraesCS4A02G401300, TraesCS1D02G039400, TraesCS2D02G377200, …
Phenylalanine, tyrosine and tryptophan biosynthesis	ko00400	3.69033e-09	55	TraesCS5D02G336400, TraesCS1D02G188500, TraesCS5A02G330700, TraesCS6D02G344200, TraesCS5A02G370200, TraesCS2B02G189300, TraesCS2D02G326400, TraesCS7D02G501700, TraesCS7A02G341700, TraesCS5B02G372500, TraesCS2A02G082200, TraesCS1A02G188000, TraesCS2A02G336500, TraesCS3B02G097800, TraesCS6B02G393600, TraesCS6D02G022800, TraesCS5D02G379700, TraesCS4B02G214500, TraesCS5A02G493300, TraesCS6A02G360700,…
Oxidative phosphorylation	ko00190	0.00365344	45	TraesCS5D02G011000, TraesCSU02G147900, TraesCS7A02G489500, TraesCS3B02G186000, TraesCS4A02G282900, TraesCS1B02G400300, TraesCS2D02G584400, TraesCS2D02G284400, TraesCS3B02G077900, TraesCS3D02G250900, TraesCS1A02G379000, TraesCS5D02G458900, TraesCS1B02G268800, TraesCS7D02G475900, TraesCS1D02G136000, TraesCS1D02G273500, TraesCS1A02G258300, TraesCS4D02G027900, TraesCS2A02G255100, TraesCS4A02G283100, …
Fatty acid biosynthesis	ko00061	-	35	TraesCSU02G166100, TraesCS2D02G068100, TraesCS4B02G225500, TraesCS4A02G068400, TraesCS6D02G274600, TraesCS7D02G519400, TraesCS4D02G226100, TraesCS7B02G258300, TraesCS7D02G519300, TraesCS2B02G082500, TraesCS1A02G413400, TraesCS3B02G532000, TraesCS2D02G521400, TraesCS7A02G532100, TraesCS2A02G520200, TraesCS7D02G352900, TraesCS5D02G017000, TraesCS1D02G042100, TraesCS7B02G449000, TraesCS7B02G449300, …
Drug metabolism - other enzymes	ko00983	-	32	TraesCS1B02G230300, TraesCS7A02G204800, TraesCS5B02G572400, TraesCS5D02G030000, TraesCS5A02G092400, TraesCS4B02G059300, TraesCS5B02G098300, TraesCS7B02G112000, TraesCS5D02G563900, TraesCS2B02G187300, TraesCS2A02G161300, TraesCS1B02G113800, TraesCS7A02G163500, TraesCS5A02G024100, TraesCS1D02G095000, TraesCS5D02G530800, TraesCS3B02G334500, TraesCS4A02G342300, TraesCS1D02G219000, TraesCS3D02G133200,…
Photosynthesis	ko00195	0.00935782	30	TraesCS5D02G011000, TraesCSU02G147900, TraesCS7A02G489500, TraesCS3B02G186000, TraesCS1B02G400300, TraesCS2D02G584400, TraesCS2D02G284400, TraesCS3D02G250900, TraesCS1A02G379000, TraesCS5D02G458900, TraesCS7D02G475900, TraesCS1D02G136000, TraesCS7A02G362000, TraesCS7B02G395800, TraesCS7B02G265500, TraesCS6D02G168600, TraesCS4A02G151900, TraesCS1D02G181600, TraesCS1D02G070400, TraesCS3D02G410500, …
alpha-Linolenic acid metabolism	ko00592	-	15	TraesCS1A02G096200, TraesCS6A02G334800, TraesCS4A02G494700, TraesCS7D02G004400, TraesCS1B02G127500, TraesCS1D02G105200, TraesCS6D02G314300, TraesCS3A02G077000, TraesCS7A02G339100, TraesCS6B02G365200, TraesCS7A02G003900, TraesCS3B02G091200, TraesCS3D02G077200, TraesCS6B02G153900, TraesCS6A02G125800
Biosynthesis of various secondary metabolites - part 3	ko00997	-	4	TraesCS3B02G228500, TraesCS6B02G276800, TraesCS3A02G195300, TraesCS3D02G198600
Linoleic acid metabolism	ko00591	-	0	0
			Starch and sucrose metabolism						Phenylpropanoid biosynthesis						Phenylalanine metabolism						Phenylalanine, tyrosine and tryptophan biosynthesis						Oxidative phosphorylation						Fatty acid biosynthesis						Drug metabolism - other enzymes						Photosynthesis
			Name	FC	logFC	P-Value	Description		Name	FC	logFC	P-Value	Description		Name	FC	logFC	P-Value	Description		Name	FC	logFC	P-Value	Description		Name	FC	logFC	P-Value	Description		Name	FC	logFC	P-Value	Description		Name	FC	logFC	P-Value	Description		Name	FC	logFC	P-Value	Description
			TraesCS2A02G310200	17.4536	4.12545	0.0218791	Endoglucanase OS		TraesCSU02G096700	85.6974	6.42118	0.0025493	Peroxidase OS		TraesCS1D02G105200	2.3642	1.24135	0.00185921	3-hydroxyacyl-CoA dehydrogenase OS		TraesCS2A02G082200	3.60825	1.8513	0.00206684	Arogenate dehydratase OS		TraesCS4A02G283100	19.6906	4.29944	0.00478219	Plasma membrane ATPase OS		TraesCS5D02G089800	34.0334	5.08888	0.000409841	3-ketoacyl-CoA synthase OS		TraesCS4A02G242200	8.54465	3.09502	0.00921456	dUTPase domain-containing protein OS		TraesCS3A02G142300	3.41352	1.77126	0.0154233	Mitochondrial protein YMF19 OS
			TraesCS7A02G349200	8.41168	3.07239	2.72009e-05	Uncharacterized protein OS		TraesCS2B02G614800	8.26773	3.04749	6.33529e-05	Peroxidase OS		TraesCS1A02G096200	2.25158	1.17094	0.00278949	3-hydroxyacyl-CoA dehydrogenase OS		TraesCS1A02G188000	2.6101	1.38411	0.00970514	Prephenate dehydratase domain-containing protein OS		TraesCS3A02G142300	3.41352	1.77126	0.0154233	Mitochondrial protein YMF19 OS		TraesCS6D02G274600	4.06515	2.02331	0.027002	3-ketoacyl-CoA synthase OS		TraesCS4A02G342300	7.04327	2.81625	0.00444015	Uncharacterized protein OS		TraesCS6D02G168600	3.11721	1.64026	0.00139332	Mitochondrial protein YMF19 OS
			TraesCS7D02G329400	8.35689	3.06297	1.39139e-05	Uncharacterized protein OS		TraesCS5B02G311800	8.05019	3.00902	0.0289554	Peroxidase OS		TraesCS1B02G127500	2.16964	1.11745	0.00642247	3-hydroxyacyl-CoA dehydrogenase OS		TraesCS1D02G188500	2.45889	1.29801	0.0127795	Prephenate dehydratase domain-containing protein OS		TraesCS6D02G168600	3.11721	1.64026	0.00139332	Mitochondrial protein YMF19 OS		TraesCS2A02G069400	-2.21462	-1.14706	0.00160074	B2ZGL2_WHEAT Acetyl-CoA carboxylase OS=Triticum aestivum (Wheat) OX=4565 GN=Acc-1 PE=4 SV=1		TraesCS5D02G530800	5.2198	2.384	0.0112419	Uncharacterized protein OS		TraesCS3D02G410500	2.25521	1.17326	0.00831955	Mitochondrial protein YMF19 OS
			TraesCS7B02G233500	8.35687	3.06296	1.36596e-05	Uncharacterized protein OS		TraesCS5D02G408800	6.34971	2.66669	0.000931293	Peroxidase OS		TraesCS6B02G026900	-2.00518	-1.00373	0.0120486	Aspartate aminotransferase OS		TraesCS1B02G195800	2.09566	1.06741	0.0313088	Prephenate dehydratase domain-containing protein OS		TraesCS4D02G027900	2.86633	1.51921	0.00135181	Plasma membrane ATPase OS		TraesCS2B02G082500	-2.22571	-1.15427	0.0015433	B2ZGL3_WHEAT Acetyl-CoA carboxylase OS=Triticum aestivum (Wheat) OX=4565 GN=Acc-1 PE=4 SV=1		TraesCS5B02G532400	5.17787	2.37236	0.0121873	Uncharacterized protein OS		TraesCS5A02G207900	2.10519	1.07395	0.0157975	ATP synthase subunit alpha, mitochondrial OS
			TraesCS1B02G229000	8.13768	3.02462	3.80303e-05	Beta-amylase OS		TraesCS4A02G389000	3.43546	1.7805	0.0176436	Peroxidase OS		TraesCS6B02G153900	-2.01368	-1.00983	0.0147306	3-hydroxyacyl-CoA dehydrogenase OS		TraesCS6B02G026900	-2.00518	-1.00373	0.0120486	Aspartate aminotransferase OS		TraesCS1A02G258300	2.83009	1.50085	0.000576755	Plasma membrane ATPase OS		TraesCS2D02G068100	-2.23032	-1.15725	0.00151784	B2ZGL4_WHEAT Acetyl-CoA carboxylase OS=Triticum aestivum (Wheat) OX=4565 GN=Acc-1 PE=4 SV=1		TraesCS1A02G255700	3.57379	1.83745	0.00262407	Glutamine amidotransferase OS		TraesCS7D02G361000	-2.01496	-1.01075	0.00246534	#N/A
			TraesCS7B02G286100	7.94559	2.99015	0.0394548	Alpha-amylase OS		TraesCS1B02G142800	3.0849	1.62522	5.04932e-06	Peroxidase OS		TraesCS6A02G125800	-2.06095	-1.04331	0.00998164	3-hydroxyacyl-CoA dehydrogenase OS		TraesCS5B02G331100	-2.00985	-1.00709	0.0103883	DHQ_synthase domain-containing protein OS		TraesCS1B02G268800	2.80139	1.48614	0.000928138	Plasma membrane ATPase OS		TraesCS3A02G484800	-2.29307	-1.19728	0.00153908	B2ZGK3_WHEAT Acetyl-CoA carboxylase OS=Triticum aestivum (Wheat) OX=4565 GN=Acc-2 PE=4 SV=1		TraesCS2A02G250500	2.97777	1.57423	0.00105261	Uncharacterized protein OS		TraesCS7B02G265500	-2.0167	-1.012	0.00225728	W5HK74_WHEAT Vacuolar proton pump subunit B OS=Triticum aestivum (Wheat) OX=4565 GN=TraesCS7B02G265500 PE=3 SV=1
			TraesCS1D02G218000	7.87009	2.97638	4.09828e-05	Beta-amylase OS		TraesCS4B02G168000	2.96255	1.56684	0.0429326	Peroxidase OS		TraesCS6D02G022800	-2.15138	-1.10526	0.00926255	Aspartate aminotransferase OS		TraesCS5D02G336400	-2.14091	-1.09823	0.00743573	DHQ_synthase domain-containing protein OS		TraesCS1D02G257600	2.79637	1.48356	0.000637869	Plasma membrane ATPase OS		TraesCS2A02G520200	-2.29346	-1.19753	0.0099	Uncharacterized protein OS		TraesCS4B02G278200	2.49358	1.31822	0.00808348	dUTPase domain-containing protein OS		TraesCS7A02G362000	-2.04589	-1.03273	0.00196939	Vacuolar proton pump subunit B OS
			TraesCS1A02G215500	7.77516	2.95887	4.254e-05	Beta-amylase OS		TraesCS1A02G124200	2.93127	1.55153	0.000498078	Peroxidase OS		TraesCS7B02G274100	-2.16844	-1.11666	0.0105703	Aspartate aminotransferase OS		TraesCS6D02G022800	-2.15138	-1.10526	0.00926255	Aspartate aminotransferase OS		TraesCS4B02G031000	2.46768	1.30316	0.00420814	Plasma membrane ATPase OS		TraesCS3D02G479900	-2.3013	-1.20245	0.00155098	B2ZGJ6_WHEAT Acetyl-CoA carboxylase OS=Triticum aestivum (Wheat) OX=4565 GN=Acc-2 PE=4 SV=1		TraesCS7A02G163500	2.25392	1.17243	0.000409535	UMP-CMP kinase OS		TraesCS1A02G379000	-2.20221	-1.13895	0.00363983	ATP synthase subunit beta OS
			TraesCS5B02G557700	7.58837	2.92379	4.42607e-06	Glucan endo-1,3-beta-D-glucosidase OS		TraesCS1D02G174200	2.74697	1.45784	0.00150019	Peroxidase OS		TraesCS6D02G344200	-2.32597	-1.21783	0.00260035	Aspartate aminotransferase OS		TraesCS5A02G330700	-2.15459	-1.10741	0.00863578	DHQ_synthase domain-containing protein OS		TraesCS3D02G410500	2.25521	1.17326	0.00831955	Mitochondrial protein YMF19 OS		TraesCS3B02G532000	-2.30182	-1.20278	0.00158116	Acetyl-CoA carboxylase OS		TraesCS7D02G207800	2.16179	1.11222	0.0285439	#N/A		TraesCS7A02G489500	-2.3151	-1.21108	0.000158093	V-ATPase 69 kDa subunit OS
			TraesCSU02G142700	7.36468	2.88062	7.58996e-06	Glucan endo-1,3-beta-D-glucosidase OS		TraesCS3B02G430000	2.19096	1.13156	0.043424	Beta-glucosidase OS		TraesCS6A02G360700	-2.33214	-1.22166	0.00211612	Aspartate aminotransferase OS		TraesCS3B02G097800	-2.15733	-1.10925	0.0303844	Uncharacterized protein OS		TraesCS4A02G282900	2.13936	1.09718	0.0208053	Plasma membrane ATPase OS		TraesCS2D02G521400	-2.53476	-1.34185	0.00371351	Uncharacterized protein OS		TraesCS7B02G112000	2.12465	1.08722	0.0340218	#N/A		TraesCS7B02G392600	-2.36108	-1.23944	0.000135756	V-ATPase 69 kDa subunit OS
			TraesCS4B02G167500	6.88797	2.78408	4.50161e-05	Sucrose synthase OS		TraesCS7B02G328400	-2.38174	-1.25201	0.0247433	Peroxidase OS		TraesCS6B02G302500	-2.35239	-1.23413	2.35192e-05	Aminotran_1_2 domain-containing protein OS		TraesCS2B02G348500	-2.16435	-1.11393	0.0005087	Indole-3-glycerol-phosphate synthase OS		TraesCS5A02G207900	2.10519	1.07395	0.0157975	ATP synthase subunit alpha, mitochondrial OS		TraesCS2B02G549400	-2.7017	-1.43387	0.00236267	Uncharacterized protein OS		TraesCS7A02G204800	2.10492	1.07376	0.0368722	Uncharacterized protein OS		TraesCS7D02G475900	-2.37323	-1.24685	0.000115009	#N/A
			TraesCS5D02G001100	6.86919	2.78014	9.55467e-06	Glucan endo-1,3-beta-D-glucosidase OS		TraesCS7D02G420500	-2.42438	-1.27761	0.0249115	Peroxidase OS		TraesCS7D02G369300	-2.35581	-1.23623	0.00547444	Aspartate aminotransferase OS		TraesCS7B02G274100	-2.16844	-1.11666	0.0105703	Aspartate aminotransferase OS		TraesCS2A02G255100	2.06854	1.04861	0.0403173	Succinate dehydrogenase [ubiquinone] flavoprotein subunit, mitochondrial OS		TraesCS6A02G073300	-2.71745	-1.44225	0.00533022	3-ketoacyl-CoA synthase OS		TraesCS5D02G563900	-2.02321	-1.01664	0.00974273	Uncharacterized protein OS		TraesCS1B02G400300	-2.71604	-1.4415	0.00124606	ATP synthase subunit beta OS
			TraesCSU02G136400	5.80208	2.53657	0.00104682	Glucan endo-1,3-beta-D-glucosidase OS		TraesCS2A02G212900	-3.50187	-1.80813	0.0269668	Phenylalanine ammonia-lyase OS		TraesCS6D02G255300	-2.37118	-1.24561	2.80186e-05	Aminotran_1_2 domain-containing protein OS		TraesCS5A02G493300	-2.18527	-1.12781	0.019662	Uncharacterized protein OS		TraesCS6B02G229200	2.04239	1.03026	0.000666371	Cytochrome b-c1 complex subunit Rieske, mitochondrial OS		TraesCS6B02G098300	-2.82408	-1.49778	0.00331674	3-ketoacyl-CoA synthase OS		TraesCS5A02G092400	-2.39265	-1.25861	0.00925722	Nucleoside diphosphate kinase OS		TraesCS5D02G011000	-3.14622	-1.65362	0.046731	ATP synthase subunit alpha OS
			TraesCS4A02G140000	5.32646	2.41318	0.000149145	Sucrose synthase OS		TraesCS1B02G095800	-3.59316	-1.84525	0.0070421	Peroxidase OS		TraesCS6B02G393600	-2.39378	-1.25929	0.00143565	Aspartate aminotransferase OS		TraesCS4D02G315400	-2.25642	-1.17403	0.0146424	Uncharacterized protein OS		TraesCS7D02G361000	-2.01496	-1.01075	0.00246534	#N/A		TraesCS4A02G068400	-3.01828	-1.59372	0.00754687	3-ketoacyl-CoA synthase OS		TraesCS3D02G299900	-2.45885	-1.29799	0.00605493	Q9SP56_WHEAT Glutathione transferase OS=Triticum aestivum (Wheat) OX=4565 GN=GST1 PE=2 SV=1		TraesCS1D02G070400	-3.16814	-1.66364	0.0157784	ATP synthase subunit alpha OS
			TraesCS4D02G169800	5.19112	2.37605	0.000191809	Sucrose synthase OS		TraesCS2D02G218700	-3.61742	-1.85496	0.0236492	Phenylalanine ammonia-lyase OS		TraesCS6A02G275000	-2.43179	-1.28202	2.49446e-05	Aminotran_1_2 domain-containing protein OS		TraesCS2D02G329500	-2.27479	-1.18573	0.000167188	Indole-3-glycerol-phosphate synthase OS		TraesCS7B02G265500	-2.0167	-1.012	0.00225728	W5HK74_WHEAT Vacuolar proton pump subunit B OS=Triticum aestivum (Wheat) OX=4565 GN=TraesCS7B02G265500 PE=3 SV=1		TraesCS4B02G225500	-3.01932	-1.59422	0.00736839	3-ketoacyl-CoA synthase OS		TraesCS3B02G334500	-2.48545	-1.31351	0.00594687	Glutathione transferase OS		TraesCS4A02G151900	-3.24236	-1.69704	0.0161677	ATP-synt_ab domain-containing protein OS
			TraesCS2D02G600000	4.72412	2.24005	2.73476e-05	1,3-beta-glucan synthase OS		TraesCS1D02G079800	-3.68637	-1.8822	0.00699927	Peroxidase OS		TraesCS7A02G353500	-2.57188	-1.36282	0.00215553	Aspartate aminotransferase OS		TraesCS3D02G300200	-2.30894	-1.20723	0.000118348	Chorismate mutase OS		TraesCS7A02G362000	-2.04589	-1.03273	0.00196939	Vacuolar proton pump subunit B OS		TraesCS4D02G226100	-3.03614	-1.60224	0.00663292	3-ketoacyl-CoA synthase OS		TraesCS3D02G133200	-2.49399	-1.31845	0.0211116	Glutathione transferase OS		TraesCS3B02G280000	-3.28029	-1.71382	5.92096e-05	Uncharacterized protein OS
			TraesCS2A02G586600	4.63053	2.21118	2.13067e-05	1,3-beta-glucan synthase OS		TraesCS1A02G077700	-3.76798	-1.91379	0.00451727	Peroxidase OS		TraesCS2A02G212900	-3.50187	-1.80813	0.0269668	Phenylalanine ammonia-lyase OS		TraesCS6D02G344200	-2.32597	-1.21783	0.00260035	Aspartate aminotransferase OS		TraesCS1A02G379000	-2.20221	-1.13895	0.00363983	ATP synthase subunit beta OS		TraesCS7B02G258300	-3.87158	-1.95292	0.0424451	Uncharacterized protein OS		TraesCS5D02G104600	-2.51791	-1.33222	0.0065701	Nucleoside diphosphate kinase OS		TraesCS3D02G250900	-3.38556	-1.75939	2.82526e-05	#N/A
			TraesCS6A02G048200	4.31577	2.10962	0.00107252	Glucan endo-1,3-beta-D-glucosidase OS		TraesCS1D02G039400	-3.77933	-1.91813	0.0332039	Phenylalanine ammonia-lyase OS		TraesCS2D02G218700	-3.61742	-1.85496	0.0236492	Phenylalanine ammonia-lyase OS		TraesCS6A02G360700	-2.33214	-1.22166	0.00211612	Aspartate aminotransferase OS		TraesCS7A02G489500	-2.3151	-1.21108	0.000158093	V-ATPase 69 kDa subunit OS		TraesCS7D02G352900	-3.92244	-1.97175	0.0446397	Uncharacterized protein OS		TraesCS1D02G219000	-2.534	-1.34142	0.00950988	Nucleoside diphosphate kinase OS		TraesCS3B02G186000	-3.43682	-1.78107	0.0155549	ATP synthase subunit beta OS
			TraesCS7D02G344000	4.03244	2.01165	0.0138043	1,4-alpha-glucan branching enzyme OS		TraesCS6B02G258500	-3.94358	-1.9795	0.01236	Phenylalanine ammonia-lyase OS		TraesCS1D02G039400	-3.77933	-1.91813	0.0332039	Phenylalanine ammonia-lyase OS		TraesCS3A02G301800	-2.34819	-1.23155	0.000105137	Chorismate mutase OS		TraesCS2D02G587100	-2.34496	-1.22956	0.0283946	Inorganic diphosphatase OS		TraesCS6D02G071600	-3.98134	-1.99325	0.00147768	3-ketoacyl-CoA synthase OS		TraesCS1B02G230300	-2.54915	-1.35002	0.0100048	Nucleoside diphosphate kinase OS		TraesCS7B02G395800	-3.5274	-1.8186	0.0261145	ATP synthase subunit alpha, mitochondrial OS
			TraesCS7B02G248000	3.78587	1.92063	0.0184589	1,4-alpha-glucan branching enzyme OS		TraesCS6A02G222800	-3.98444	-1.99438	0.0112145	Phenylalanine ammonia-lyase OS		TraesCS6B02G258500	-3.94358	-1.9795	0.01236	Phenylalanine ammonia-lyase OS		TraesCS3B02G334900	-2.35061	-1.23303	6.11393e-05	Chorismate mutase OS		TraesCS7B02G392600	-2.36108	-1.23944	0.000135756	V-ATPase 69 kDa subunit OS		TraesCS7A02G370200	-4.41697	-2.14306	0.0338617	Uncharacterized protein OS		TraesCS1A02G217200	-2.55093	-1.35102	0.00980225	Nucleoside diphosphate kinase OS		TraesCS2D02G584400	-3.54054	-1.82397	0.0174931	ATP synthase subunit beta OS
			TraesCS7A02G549300	3.767	1.91342	0.000144285	Aamy domain-containing protein OS		TraesCS6D02G212400	-4.05001	-2.01792	0.0109339	Phenylalanine ammonia-lyase OS		TraesCS6A02G222800	-3.98444	-1.99438	0.0112145	Phenylalanine ammonia-lyase OS		TraesCS6B02G302500	-2.35239	-1.23413	2.35192e-05	Aminotran_1_2 domain-containing protein OS		TraesCS7D02G475900	-2.37323	-1.24685	0.000115009	#N/A		TraesCS1A02G039800	-5.40102	-2.43323	0.0376687	3-ketoacyl-CoA synthase OS		TraesCS3A02G302100	-2.585	-1.37016	0.00377236	Glutathione transferase OS		TraesCS1B02G405100	-3.88081	-1.95636	0.0126528	Uncharacterized protein OS
			TraesCS5D02G182600	3.65018	1.86797	0.00169308	Glucose-1-phosphate adenylyltransferase OS		TraesCS5B02G147200	-4.69882	-2.2323	0.0294465	Peroxidase OS		TraesCS3D02G077200	-4.01439	-2.00518	1.64718e-05	3-hydroxyacyl-CoA dehydrogenase OS		TraesCS7D02G369300	-2.35581	-1.23623	0.00547444	Aspartate aminotransferase OS		TraesCS1B02G400300	-2.71604	-1.4415	0.00124606	ATP synthase subunit beta OS		TraesCSU02G166100	-5.44793	-2.44571	0.00063148	3-ketoacyl-CoA synthase OS		TraesCS5B02G572400	-2.73524	-1.45167	0.000126347	Uncharacterized protein OS		TraesCS2D02G284400	-5.15902	-2.3671	0.00488094	ATP synthase subunit beta OS
			TraesCSU02G107200	3.58468	1.84184	0.0031473	Glucan endo-1,3-beta-D-glucosidase OS		TraesCS3B02G354000	-5.48919	-2.45659	0.0227196	W5CVX2_WHEAT Peroxidase OS=Triticum aestivum (Wheat) OX=4565 GN=TraesCS3B02G354000 PE=3 SV=1		TraesCS6D02G212400	-4.05001	-2.01792	0.0109339	Phenylalanine ammonia-lyase OS		TraesCS6D02G255300	-2.37118	-1.24561	2.80186e-05	Aminotran_1_2 domain-containing protein OS		TraesCS3B02G077900	-2.78272	-1.4765	0.028442	Inorganic diphosphatase OS		TraesCS1D02G042100	-5.4987	-2.45909	0.0346836	3-ketoacyl-CoA synthase OS		TraesCS1B02G113800	-2.77594	-1.47298	0.0382778	Glutathione transferase OS		TraesCSU02G234000	-5.25235	-2.39296	0.010841	ATP synthase subunit alpha, mitochondrial OS
			TraesCS4A02G053500	3.48596	1.80156	0.00399018	Glucan endo-1,3-beta-D-glucosidase OS		TraesCS3D02G318500	-5.50482	-2.4607	0.0241589	Peroxidase OS		TraesCS3A02G077000	-4.38861	-2.13377	1.42998e-05	3-hydroxyacyl-CoA dehydrogenase OS		TraesCS6B02G393600	-2.39378	-1.25929	0.00143565	Aspartate aminotransferase OS		TraesCS5D02G011000	-3.14622	-1.65362	0.046731	ATP synthase subunit alpha OS		TraesCS4B02G297500	-6.09199	-2.60691	0.000583702	W5EIQ2_WHEAT 3-ketoacyl-CoA synthase OS=Triticum aestivum (Wheat) OX=4565 GN=TraesCS4B02G297500 PE=3 SV=1		TraesCS4B02G059300	-2.85762	-1.51481	0.0431649	Glutathione transferase OS		TraesCSU02G147900	-5.32472	-2.41271	0.000904377	ATP-synt_ab domain-containing protein OS
			TraesCS5B02G175800	3.48026	1.79919	0.00300517	Glucose-1-phosphate adenylyltransferase OS		TraesCS3A02G325100	-5.72919	-2.51833	0.0211413	Peroxidase OS		TraesCS3B02G091200	-4.73606	-2.24369	6.60162e-06	3-hydroxyacyl-CoA dehydrogenase OS		TraesCS6A02G275000	-2.43179	-1.28202	2.49446e-05	Aminotran_1_2 domain-containing protein OS		TraesCS1D02G070400	-3.16814	-1.66364	0.0157784	ATP synthase subunit alpha OS		TraesCS4A02G007400	-6.65175	-2.73373	0.000481593	3-ketoacyl-CoA synthase OS		TraesCS1D02G095000	-3.09132	-1.62822	0.0348822	Glutathione transferase OS		TraesCS1D02G181000	-5.40255	-2.43364	0.0156881	ATP synthase subunit alpha OS
			TraesCS2A02G406700	3.46737	1.79384	0.000185935	Sucrose synthase OS		TraesCS5A02G148600	-6.06562	-2.60065	0.0399528	Peroxidase OS		TraesCS2B02G398200	-6.12155	-2.6139	0.00998651	Phenylalanine ammonia-lyase OS		TraesCS7A02G353500	-2.57188	-1.36282	0.00215553	Aspartate aminotransferase OS		TraesCS4A02G151900	-3.24236	-1.69704	0.0161677	ATP-synt_ab domain-containing protein OS		TraesCS4D02G296400	-6.66148	-2.73584	0.000450271	#N/A		TraesCS5B02G098300	-3.77707	-1.91727	0.00551371	Nucleoside diphosphate kinase OS		TraesCS5D02G458900	-5.50292	-2.4602	0.00790842	ATP synthase subunit alpha OS
			TraesCS2B02G424300	3.46253	1.79183	0.000207845	Sucrose synthase OS		TraesCS2B02G398200	-6.12155	-2.6139	0.00998651	Phenylalanine ammonia-lyase OS		TraesCS2B02G398300	-7.04285	-2.81616	0.0191283	Uncharacterized protein OS		TraesCS7A02G341700	-2.65776	-1.41021	0.00379889	Phosphoribosylanthranilate isomerase OS		TraesCS3B02G280000	-3.28029	-1.71382	5.92096e-05	Uncharacterized protein OS		TraesCS4A02G303900	-9.23636	-3.20733	0.0067489	3-ketoacyl-CoA synthase OS		TraesCS2B02G187300	-4.94474	-2.3059	0.00282516	UMP-CMP kinase OS		TraesCS1D02G181600	-5.55885	-2.47479	0.00352716	ATP synthase subunit beta OS
			TraesCS2A02G310300	3.43035	1.77835	1.55543e-05	1,4-alpha-glucan branching enzyme OS		TraesCS5D02G144300	-6.20508	-2.63345	0.0366225	Peroxidase OS		TraesCSU02G030700	-7.132	-2.83431	0.00229364	Uncharacterized protein OS		TraesCS4B02G318900	-2.68359	-1.42416	0.00465469	Uncharacterized protein OS		TraesCS3D02G250900	-3.38556	-1.75939	2.82526e-05	#N/A		TraesCS1A02G413400	-9.5293	-3.25237	0.0409249	3-ketoacyl-CoA synthase OS		TraesCS2D02G168400	-5.83872	-2.54565	0.00207859	#N/A		TraesCS5D02G010300	-6.56069	-2.71385	0.00203527	ATP-synt_ab domain-containing protein OS
			TraesCS2D02G403600	3.41333	1.77118	0.000163086	Sucrose synthase OS		TraesCS2B02G398300	-7.04285	-2.81616	0.0191283	Uncharacterized protein OS		TraesCS2B02G398000	-7.36869	-2.88141	0.0191882	Phenylalanine ammonia-lyase OS		TraesCS5A02G370200	-2.71345	-1.44013	0.0148299	Arogenate dehydratase OS		TraesCS3B02G186000	-3.43682	-1.78107	0.0155549	ATP synthase subunit beta OS		TraesCS7D02G519400	-10.245	-3.35685	0.0351129	3-ketoacyl-CoA synthase OS		TraesCS2A02G161300	-7.28379	-2.86469	0.000471488	#N/A		TraesCS1D02G136000	-7.9999	-2.99998	0.00139701	H(+)-transporting two-sector ATPase OS
			TraesCS2D02G230900	3.28535	1.71605	0.0010333	Glucan endo-1,3-beta-D-glucosidase OS		TraesCSU02G030700	-7.132	-2.83431	0.00229364	Uncharacterized protein OS		TraesCS2A02G381100	-7.4453	-2.89633	0.00887762	Phenylalanine ammonia-lyase OS		TraesCS5D02G379700	-2.7271	-1.44737	0.0148247	Arogenate dehydratase OS		TraesCS7B02G395800	-3.5274	-1.8186	0.0261145	ATP synthase subunit alpha, mitochondrial OS		TraesCS7B02G449000	-13.245	-3.72738	0.00563512	3-ketoacyl-CoA synthase OS		TraesCS5D02G268900	-107.584	-6.74931	0.00498065	Glutathione transferase OS		TraesCS1D02G171700	-10.8403	-3.43834	0.00486272	Uncharacterized protein OS
			TraesCS2B02G327300	3.237	1.69466	1.79982e-05	1,4-alpha-glucan branching enzyme OS		TraesCS2B02G398000	-7.36869	-2.88141	0.0191882	Phenylalanine ammonia-lyase OS		TraesCS2D02G377200	-7.81348	-2.96597	0.0125913	Phenylalanine ammonia-lyase OS		TraesCS5B02G372500	-2.73141	-1.44964	0.0142278	Arogenate dehydratase OS		TraesCS2D02G584400	-3.54054	-1.82397	0.0174931	ATP synthase subunit beta OS		TraesCS7D02G035700	-14.9565	-3.9027	0.00400658	3-ketoacyl-CoA synthase OS		TraesCS5A02G024100	-201.857	-7.65719	0.0016095	Glutathione transferase OS
			TraesCS2D02G308600	3.2228	1.68831	1.58438e-05	1,4-alpha-glucan branching enzyme OS		TraesCS2A02G381100	-7.4453	-2.89633	0.00887762	Phenylalanine ammonia-lyase OS		TraesCS2A02G380800	-8.38629	-3.06803	0.0108519	Phenylalanine ammonia-lyase OS		TraesCS4A02G089800	-2.80302	-1.48698	0.00299704	Anthranilate synthase OS		TraesCS1B02G405100	-3.88081	-1.95636	0.0126528	Uncharacterized protein OS		TraesCS5D02G017000	-16.6807	-4.06011	0.0463315	3-ketoacyl-CoA synthase OS		TraesCS5D02G030000	-207.545	-7.69728	0.00166668	Glutathione transferase OS
			TraesCS7A02G336400	3.2099	1.68253	0.00590451	1,4-alpha-glucan branching enzyme OS		TraesCS2D02G377200	-7.81348	-2.96597	0.0125913	Phenylalanine ammonia-lyase OS		TraesCS2A02G380900	-8.52674	-3.09199	0.00640829	Phenylalanine ammonia-lyase OS		TraesCS4D02G215100	-2.83659	-1.50416	0.00282746	Anthranilate synthase OS		TraesCS3A02G534500	-4.0034	-2.00123	0.0172404	Inorganic diphosphatase OS		TraesCS7D02G519300	-17.585	-4.13627	0.0104549	3-ketoacyl-CoA synthase OS
			TraesCS2B02G274900	3.20692	1.68119	0.000585534	Glucan endo-1,3-beta-D-glucosidase OS		TraesCS2A02G380800	-8.38629	-3.06803	0.0108519	Phenylalanine ammonia-lyase OS		TraesCS2D02G377600	-8.91223	-3.15579	0.00679458	Phenylalanine ammonia-lyase OS		TraesCS7D02G337900	-2.89749	-1.53481	0.00424783	Phosphoribosylanthranilate isomerase OS		TraesCS2D02G284400	-5.15902	-2.3671	0.00488094	ATP synthase subunit beta OS		TraesCS7B02G449300	-30.7779	-4.94382	0.00126182	3-ketoacyl-CoA synthase OS
			TraesCS6D02G403800	3.02504	1.59696	0.000102603	Sucrose synthase OS		TraesCS2A02G380900	-8.52674	-3.09199	0.00640829	Phenylalanine ammonia-lyase OS		TraesCS1B02G048300	-9.0785	-3.18245	0.0110257	Phenylalanine ammonia-lyase OS		TraesCS4B02G214500	-2.91649	-1.54423	0.00210264	Anthranilate synthase OS		TraesCSU02G234000	-5.25235	-2.39296	0.010841	ATP synthase subunit alpha, mitochondrial OS		TraesCS7A02G532100	-35.1327	-5.13474	0.00208401	Very-long-chain 3-oxoacyl-CoA synthase OS
			TraesCS4D02G251000	2.99328	1.58173	0.00671462	Glucan endo-1,3-beta-D-glucosidase OS		TraesCS2D02G377600	-8.91223	-3.15579	0.00679458	Phenylalanine ammonia-lyase OS		TraesCS4A02G020900	-9.11226	-3.18781	0.00283664	Amine oxidase OS		TraesCS2A02G163600	-2.93919	-1.55542	0.0405833	Phospho-2-dehydro-3-deoxyheptonate aldolase OS		TraesCSU02G147900	-5.32472	-2.41271	0.000904377	ATP-synt_ab domain-containing protein OS
			TraesCS6B02G466600	2.95576	1.56353	0.000153312	Sucrose synthase OS		TraesCS1B02G048300	-9.0785	-3.18245	0.0110257	Phenylalanine ammonia-lyase OS		TraesCS1D02G039300	-9.21554	-3.20407	0.0179578	Phenylalanine ammonia-lyase OS		TraesCS2B02G189300	-2.94936	-1.5604	0.0396626	Phospho-2-dehydro-3-deoxyheptonate aldolase OS		TraesCS1D02G181000	-5.40255	-2.43364	0.0156881	ATP synthase subunit alpha OS
			TraesCSU02G078100	2.90898	1.54051	3.96908e-05	Beta-amylase OS		TraesCS1D02G039300	-9.21554	-3.20407	0.0179578	Phenylalanine ammonia-lyase OS		TraesCS6D02G212500	-10.0031	-3.32237	0.0231897	Phenylalanine ammonia-lyase OS		TraesCS2D02G170400	-2.95629	-1.56379	0.039125	Phospho-2-dehydro-3-deoxyheptonate aldolase OS		TraesCS5D02G458900	-5.50292	-2.4602	0.00790842	ATP synthase subunit alpha OS
			TraesCS5A02G513200	2.86798	1.52003	0.00875473	Beta-amylase OS		TraesCS6D02G212500	-10.0031	-3.32237	0.0231897	Phenylalanine ammonia-lyase OS		TraesCS6A02G222700	-10.0478	-3.32881	0.0236719	Phenylalanine ammonia-lyase OS		TraesCS2A02G336500	-3.97612	-1.99136	0.000501151	Glutamine amidotransferase type-1 domain-containing protein OS		TraesCS1D02G181600	-5.55885	-2.47479	0.00352716	ATP synthase subunit beta OS
			TraesCS7A02G557600	2.85962	1.51582	1.32911e-05	Sucrose synthase OS		TraesCS6A02G222700	-10.0478	-3.32881	0.0236719	Phenylalanine ammonia-lyase OS		TraesCS6B02G258600	-10.048	-3.32883	0.023164	Phenylalanine ammonia-lyase OS		TraesCS2B02G345400	-4.22684	-2.07958	0.000616888	Glutamine amidotransferase type-1 domain-containing protein OS		TraesCS5D02G010300	-6.56069	-2.71385	0.00203527	ATP-synt_ab domain-containing protein OS
			TraesCSU02G082000	2.81474	1.493	2.52439e-05	Sucrose synthase OS		TraesCS6B02G258600	-10.048	-3.32883	0.023164	Phenylalanine ammonia-lyase OS		TraesCS4B02G282700	-10.2032	-3.35096	0.00225414	Amine oxidase OS		TraesCS7B02G241200	-4.2768	-2.09653	0.012129	Phosphoribosylanthranilate isomerase OS		TraesCS1D02G136000	-7.9999	-2.99998	0.00139701	H(+)-transporting two-sector ATPase OS
			TraesCS4A02G492600	2.81057	1.49086	0.000100165	Sucrose synthase OS		TraesCS2B02G398400	-10.4977	-3.392	0.00350579	Phenylalanine ammonia-lyase OS		TraesCS2B02G398400	-10.4977	-3.392	0.00350579	Phenylalanine ammonia-lyase OS		TraesCS2D02G326400	-4.35359	-2.12221	0.00050177	W5BV16_WHEAT Uncharacterized protein OS=Triticum aestivum (Wheat) OX=4565 GN=TraesCS2D02G326400 PE=4 SV=1		TraesCS1B02G283300	-10.3322	-3.36908	0.000439482	Inorganic diphosphatase OS
			TraesCS7D02G552800	2.78978	1.48015	5.55117e-05	Sucrose synthase OS		TraesCS2B02G398100	-11.4036	-3.51142	0.0120762	Phenylalanine ammonia-lyase OS		TraesCS4D02G281700	-11.1545	-3.47956	0.00180991	Amine oxidase OS		TraesCS4D02G221100	-4.46002	-2.15705	0.000198468	Chorismate synthase OS		TraesCS1D02G273500	-10.605	-3.40668	0.000410316	Inorganic diphosphatase OS
			TraesCS4D02G339400	2.76672	1.46817	0.00943742	Beta-amylase OS		TraesCS4A02G401300	-11.9846	-3.58311	0.00216392	Phenylalanine ammonia-lyase OS		TraesCS2B02G398100	-11.4036	-3.51142	0.0120762	Phenylalanine ammonia-lyase OS		TraesCS4B02G220800	-4.4941	-2.16803	0.000140691	Chorismate synthase OS		TraesCS1D02G171700	-10.8403	-3.43834	0.00486272	Uncharacterized protein OS
			TraesCS4B02G251100	2.72215	1.44475	0.0198658	Glucan endo-1,3-beta-D-glucosidase OS		TraesCS1D02G039500	-12.0955	-3.5964	0.0385223	Phenylalanine ammonia-lyase OS		TraesCS4A02G401300	-11.9846	-3.58311	0.00216392	Phenylalanine ammonia-lyase OS		TraesCS4A02G083400	-4.50532	-2.17163	0.000152962	Chorismate synthase OS		TraesCS1A02G273500	-12.7867	-3.67657	0.000293596	Inorganic diphosphatase OS
			TraesCS4B02G344300	2.69791	1.43184	0.0102776	Beta-amylase OS		TraesCS2B02G224000	-12.2536	-3.61514	0.00536903	Phenylalanine ammonia-lyase OS		TraesCS1D02G039500	-12.0955	-3.5964	0.0385223	Phenylalanine ammonia-lyase OS		TraesCS5A02G440800	-4.96612	-2.31212	0.01775	Tryptophan synthase OS
			TraesCS3B02G320500	2.6168	1.3878	0.0221491	Phosphotransferase OS		TraesCS1A02G079400	-12.3278	-3.62384	0.0318313	Peroxidase OS		TraesCS2B02G224000	-12.2536	-3.61514	0.00536903	Phenylalanine ammonia-lyase OS		TraesCS5D02G503800	-7.00579	-2.80855	1.24669e-05	Anthranilate synthase OS
			TraesCS2A02G224900	2.54035	1.34503	0.00430421	Glucan endo-1,3-beta-D-glucosidase OS		TraesCS1B02G096900	-12.3615	-3.62779	0.0291841	Peroxidase OS		TraesCS2D02G377500	-13.7845	-3.78497	0.00215466	Phenylalanine ammonia-lyase OS		TraesCS5B02G502700	-7.28365	-2.86466	7.5942e-06	Anthranilate synthase OS
			TraesCS4B02G053700	2.43942	1.28654	0.00140969	Uncharacterized protein OS		TraesCS1D02G080900	-13.1181	-3.71348	0.0287847	Peroxidase OS		TraesCS1B02G048500	-15.1664	-3.9228	0.0198919	Phenylalanine ammonia-lyase OS		TraesCS7D02G501700	-14.4698	-3.85498	0.000381136	Indole-3-glycerol-phosphate synthase OS
			TraesCS4D02G053700	2.43223	1.28228	0.000703965	Uncharacterized protein OS		TraesCS2D02G377500	-13.7845	-3.78497	0.00215466	Phenylalanine ammonia-lyase OS		TraesCS1B02G048100	-16.1389	-4.01247	0.0163565	Phenylalanine ammonia-lyase OS		TraesCS7A02G512300	-15.1834	-3.92443	0.000468836	Indole-3-glycerol-phosphate synthase OS
			TraesCS4A02G260900	2.36841	1.24392	0.00133497	Uncharacterized protein OS		TraesCS7A02G319100	-14.7163	-3.87934	0.0406861	Peroxidase OS		TraesCS1A02G037800	-17.2376	-4.10749	0.0116777	Phenylalanine ammonia-lyase OS		TraesCS7B02G423900	-16.384	-4.03422	0.000161707	Indole-3-glycerol-phosphate synthase OS
			TraesCS3B02G230100	2.28595	1.19279	0.000521406	1,3-beta-glucan synthase OS		TraesCS1B02G048500	-15.1664	-3.9228	0.0198919	Phenylalanine ammonia-lyase OS		TraesCS2A02G381000	-17.3716	-4.11866	0.00442126	Phenylalanine ammonia-lyase OS		TraesCS5D02G448500	-75.5384	-6.23914	0.000879159	Tryptophan synthase OS
			TraesCS5D02G111000	2.23067	1.15747	0.000380352	1,3-beta-glucan synthase OS		TraesCS1B02G048100	-16.1389	-4.01247	0.0163565	Phenylalanine ammonia-lyase OS		TraesCS2D02G377400	-17.5985	-4.13738	0.0016568	Phenylalanine ammonia-lyase OS		TraesCS5A02G441100	-632.435	-9.30477	0.0062527	Tryptophan synthase OS
			TraesCS7B02G482200	2.20009	1.13756	0.00021026	Sucrose synthase OS		TraesCS7B02G219900	-16.9743	-4.08528	0.0412005	Peroxidase OS		TraesCS2B02G224300	-20.4534	-4.35427	0.00342087	Phenylalanine ammonia-lyase OS		TraesCS5A02G441300	-2828.1	-11.4656	0.000144288	Tryptophan synthase OS
			TraesCS3B02G430000	2.19096	1.13156	0.043424	Beta-glucosidase OS		TraesCS1A02G037800	-17.2376	-4.10749	0.0116777	Phenylalanine ammonia-lyase OS		TraesCS1D02G103500	-21.5463	-4.42937	0.00426405	Phenylalanine ammonia-lyase OS		TraesCS5B02G445200	-3880.48	-11.922	0.000131129	Tryptophan synthase OS
			TraesCS1A02G255200	2.15874	1.11019	0.0129451	Glycogen(starch) synthase OS		TraesCS2A02G381000	-17.3716	-4.11866	0.00442126	Phenylalanine ammonia-lyase OS		TraesCS1B02G122800	-22.1885	-4.47174	0.00461503	Phenylalanine ammonia-lyase OS
			TraesCSU02G021500	2.09878	1.06955	0.000376853	1,3-beta-glucan synthase OS		TraesCS2D02G377400	-17.5985	-4.13738	0.0016568	Phenylalanine ammonia-lyase OS		TraesCS2A02G196400	-22.7735	-4.50928	0.0274031	Phenylalanine ammonia-lyase OS
			TraesCS3A02G197600	2.03362	1.02405	0.0033977	Uncharacterized protein OS		TraesCS2B02G224300	-20.4534	-4.35427	0.00342087	Phenylalanine ammonia-lyase OS		TraesCS1A02G094900	-27.4891	-4.78079	0.00207246	Phenylalanine ammonia-lyase OS
			TraesCS3A02G248000	-2.01485	-1.01067	0.0221514	Alpha-amylase OS		TraesCS1D02G103500	-21.5463	-4.42937	0.00426405	Phenylalanine ammonia-lyase OS		TraesCS2D02G204700	-39.4494	-5.30193	0.00539921	Phenylalanine ammonia-lyase OS
			TraesCS1D02G344600	-2.02593	-1.01858	0.00538559	Phosphotransferase OS		TraesCSU02G127400	-21.6016	-4.43307	0.0473218	Peroxidase OS		TraesCS2A02G196700	-112.929	-6.81927	0.00205643	Phenylalanine ammonia-lyase OS
			TraesCS2D02G291100	-2.03623	-1.0259	0.0117162	Alkaline/neutral invertase OS		TraesCS1B02G122800	-22.1885	-4.47174	0.00461503	Phenylalanine ammonia-lyase OS		TraesCS2D02G204400	-143.003	-7.15991	0.00160203	Phenylalanine ammonia-lyase OS
			TraesCS2A02G292900	-2.06967	-1.0494	0.0105804	Alkaline/neutral invertase OS		TraesCS2A02G196400	-22.7735	-4.50928	0.0274031	Phenylalanine ammonia-lyase OS		TraesCS1B02G048200	-340.503	-8.41153	0.000411329	Phenylalanine ammonia-lyase OS
			TraesCS1B02G355600	-2.07197	-1.051	0.00555835	Phosphotransferase OS		TraesCS7D02G315600	-24.0417	-4.58747	0.0363189	Peroxidase OS
			TraesCS2B02G309800	-2.16621	-1.11517	0.00702295	Alkaline/neutral invertase OS		TraesCS1A02G094900	-27.4891	-4.78079	0.00207246	Phenylalanine ammonia-lyase OS
			TraesCS1A02G342500	-2.30153	-1.20259	0.00184392	Phosphotransferase OS		TraesCS4A02G196300	-29.0123	-4.85859	0.009723	Peroxidase OS
			TraesCS5B02G002900	-2.33431	-1.223	0.00314306	Sucrose-phosphate phosphatase OS		TraesCS3A02G510900	-31.4716	-4.97598	0.0449026	Peroxidase OS
			TraesCS5A02G002700	-2.42362	-1.27717	0.00177171	Q9AXK6_WHEAT Sucrose-phosphate phosphatase OS=Triticum aestivum (Wheat) OX=4565 GN=TraesCS5A02G002700 PE=2 SV=1		TraesCS2D02G204700	-39.4494	-5.30193	0.00539921	Phenylalanine ammonia-lyase OS
			TraesCS6A02G307800	-2.43516	-1.28402	0.0312553	Glyco_transf_5 domain-containing protein OS		TraesCS2B02G125800	-40.4559	-5.33828	0.000543692	Peroxidase OS
			TraesCS5D02G002500	-2.47	-1.30451	0.00246307	Q9AXK5_WHEAT Sucrose-phosphate phosphatase OS=Triticum aestivum (Wheat) OX=4565 GN=TraesCS5D02G002500 PE=2 SV=1		TraesCS6D02G303900	-44.3771	-5.47174	0.0335073	Peroxidase OS
			TraesCS6B02G336400	-2.54798	-1.34936	0.0283474	Glyco_transf_5 domain-containing protein OS		TraesCS5D02G364600	-47.883	-5.58144	0.0113552	Peroxidase OS
			TraesCS7A02G158900	-2.57465	-1.36437	0.0432362	Sucrose synthase OS		TraesCS6B02G354600	-54.018	-5.75537	0.0287916	Peroxidase OS
			TraesCS3A02G289300	-2.58578	-1.3706	0.00519695	Trehalose 6-phosphate phosphatase OS		TraesCS2B02G613900	-72.0286	-6.1705	0.00522662	Peroxidase OS
			TraesCS3D02G289100	-2.59937	-1.37816	0.00479012	Trehalose 6-phosphate phosphatase OS		TraesCS6A02G047200	-73.441	-6.19851	0.00027343	Peroxidase OS
			TraesCS7B02G063400	-2.64036	-1.40073	0.0384341	Sucrose synthase OS		TraesCS6B02G063400	-75.2	-6.23266	0.000251978	Peroxidase OS
			TraesCS3B02G323900	-2.66148	-1.41223	0.00403255	Trehalose 6-phosphate phosphatase OS		TraesCS2A02G108600	-76.0602	-6.24907	0.00144221	Peroxidase OS
			TraesCS7D02G159800	-2.6835	-1.42411	0.0370975	Sucrose synthase OS		TraesCS2A02G573900	-76.8875	-6.26468	0.00465107	Peroxidase OS
			TraesCS6D02G287000	-2.68592	-1.42542	0.0177216	Glyco_transf_5 domain-containing protein OS		TraesCSU02G113200	-97.8235	-6.61211	0.00777226	Peroxidase OS
			TraesCS2D02G351300	-2.78553	-1.47795	0.0217888	Endoglucanase OS		TraesCS2A02G196700	-112.929	-6.81927	0.00205643	Phenylalanine ammonia-lyase OS
			TraesCS2A02G352800	-2.81343	-1.49233	0.0215615	Endoglucanase OS		TraesCS3B02G339700	-118.352	-6.88694	0.0201146	Peroxidase OS
			TraesCS2D02G220900	-2.8325	-1.50208	0.0401485	#N/A		TraesCS4A02G196000	-120.517	-6.9131	0.00325469	Peroxidase OS
			TraesCS2B02G370600	-2.86823	-1.52016	0.019781	Endoglucanase OS		TraesCS2D02G108500	-123.46	-6.9479	0.000348921	Peroxidase OS
			TraesCS2B02G240100	-2.8844	-1.52827	0.0369414	Beta-amylase OS		TraesCS7B02G379100	-134.385	-7.07022	0.0039121	Peroxidase OS
			TraesCS3B02G397900	-2.998	-1.584	0.0241667	D8L9G7_WHEAT Alpha-1,4 glucan phosphorylase OS=Triticum aestivum (Wheat) OX=4565 GN=TraesCS3B02G397900 PE=3 SV=1		TraesCS2D02G204400	-143.003	-7.15991	0.00160203	Phenylalanine ammonia-lyase OS
			TraesCS4D02G065600	-3.01477	-1.59205	0.0313677	Endoglucanase OS		TraesCS6B02G063700	-154.142	-7.26811	0.00474758	Peroxidase OS
			TraesCS4B02G066700	-3.1961	-1.67631	0.0272753	Endoglucanase OS		TraesCS6B02G063500	-214.112	-7.74222	0.00126153	Peroxidase OS
			TraesCS4A02G248200	-3.23159	-1.69224	0.0248219	Endoglucanase OS		TraesCS3B02G339500	-230.185	-7.84665	0.00620432	Peroxidase OS
			TraesCS5B02G517500	-3.24429	-1.6979	5.87707e-05	Cellulose synthase OS		TraesCS7B02G376000	-247.709	-7.9525	0.00604152	Peroxidase OS
			TraesCS4A02G355000	-3.2838	-1.71536	5.46326e-05	Cellulose synthase OS		TraesCS6B02G063900	-277.193	-8.11475	0.00135179	Peroxidase OS
			TraesCS5D02G517200	-3.31914	-1.73081	5.84756e-05	#N/A		TraesCS2B02G125100	-278.523	-8.12165	0.0144574	Peroxidase OS
			TraesCS5B02G323300	-3.35229	-1.74515	0.0172305	Endoglucanase OS		TraesCS6D02G054500	-289.574	-8.17779	0.00187327	Peroxidase OS
			TraesCS5B02G400000	-3.39587	-1.76378	0.00887545	B2LXU4_WHEAT Alpha-1,4 glucan phosphorylase OS=Triticum aestivum (Wheat) OX=4565 GN=Pho1 PE=2 SV=1		TraesCS2D02G566800	-308.055	-8.26704	0.00523028	Peroxidase OS
			TraesCS5D02G329600	-3.40508	-1.76769	0.0168368	Endoglucanase OS		TraesCS6D02G054400	-318.609	-8.31564	3.36155e-05	Peroxidase OS
			TraesCS1A02G116200	-3.41479	-1.7718	0.000207622	Cellulose synthase OS		TraesCS2B02G616700	-319.001	-8.31742	0.0050761	Peroxidase OS
			TraesCS5D02G404500	-3.43075	-1.77852	0.00846672	Alpha-1,4 glucan phosphorylase OS		TraesCS6D02G054900	-319.108	-8.3179	0.000611293	Peroxidase OS
			TraesCS5A02G395200	-3.43998	-1.7824	0.00936835	Alpha-1,4 glucan phosphorylase OS		TraesCS2A02G107700	-326.12	-8.34926	0.0107237	Peroxidase OS
			TraesCS2D02G102100	-3.44847	-1.78596	5.21212e-05	Cellulose synthase OS		TraesCS6A02G047600	-327.148	-8.3538	0.000621101	Peroxidase OS
			TraesCS3D02G246000	-3.52784	-1.81878	0.000960868	Uncharacterized protein OS		TraesCS1B02G048200	-340.503	-8.41153	0.000411329	Phenylalanine ammonia-lyase OS
			TraesCS1B02G136200	-3.55484	-1.82978	9.57346e-05	Cellulose synthase OS		TraesCS2D02G108200	-419.533	-8.71264	0.0253719	C6ETA8_WHEAT Peroxidase OS=Triticum aestivum (Wheat) OX=4565 GN=Prx111-L PE=3 SV=1
			TraesCS3A02G245500	-3.55654	-1.83047	0.00112234	Uncharacterized protein OS		TraesCS7D02G464600	-446.629	-8.80293	0.00136203	Peroxidase OS
			TraesCS3B02G274100	-3.55834	-1.8312	0.0011334	Uncharacterized protein OS		TraesCS2A02G108100	-449.357	-8.81172	0.0216107	Q41577_WHEAT Peroxidase OS=Triticum aestivum (Wheat) OX=4565 GN=pox1 PE=2 SV=1
			TraesCS2A02G102600	-3.57896	-1.83954	3.92311e-05	Cellulose synthase OS		TraesCS2A02G107500	-451.304	-8.81796	0.00387079	Peroxidase OS
			TraesCS5D02G253700	-3.58484	-1.84191	0.0005855	Glucose-6-phosphate isomerase OS		TraesCS7A02G477100	-485.788	-8.92418	0.00306249	Peroxidase OS
			TraesCS1D02G355200	-3.6443	-1.86564	8.18975e-05	Phosphotransferase OS		TraesCS4B02G118900	-500.503	-8.96724	0.0139171	Peroxidase OS
			TraesCS2B02G119700	-3.72463	-1.8971	2.74913e-05	Cellulose synthase OS		TraesCS2B02G126200	-519.751	-9.02168	0.00550609	Peroxidase OS
			TraesCS5A02G322700	-3.73032	-1.8993	0.0150436	Endoglucanase OS		TraesCS2B02G124800	-522.286	-9.0287	0.0180672	C6ETB3_WHEAT Peroxidase OS=Triticum aestivum (Wheat) OX=4565 GN=Prx113-F PE=3 SV=1
			TraesCS1B02G366400	-3.77104	-1.91496	7.54267e-05	Phosphotransferase OS		TraesCS6A02G047500	-565.691	-9.14387	3.34574e-07	Peroxidase OS
			TraesCS1A02G355200	-3.77178	-1.91525	5.3318e-05	Phosphotransferase OS		TraesCS6D02G054800	-594.189	-9.21478	9.03272e-07	Peroxidase OS
			TraesCS5B02G244300	-3.81993	-1.93355	0.000355003	Glucose-6-phosphate isomerase OS		TraesCS5B02G358400	-661.493	-9.36958	0.00138242	Peroxidase OS
			TraesCS1B02G161200	-3.85479	-1.94665	0.000288761	Inosine triphosphate pyrophosphatase OS		TraesCS6B02G063800	-742.612	-9.53647	3.20047e-06	Peroxidase OS
			TraesCS5A02G247200	-3.94856	-1.98133	0.00041226	Glucose-6-phosphate isomerase OS		TraesCS7B02G378700	-781.16	-9.60947	0.00162167	Peroxidase OS
			TraesCS1D02G142600	-3.99624	-1.99864	0.000550075	Inosine triphosphate pyrophosphatase OS		TraesCS4D02G116700	-936.445	-9.87105	0.00218258	Peroxidase OS
			TraesCS4B02G093500	-4.10712	-2.03813	0.00259908	Alkaline/neutral invertase OS		TraesCS2B02G125200	-938.76	-9.87461	0.00471777	Peroxidase OS
			TraesCS3B02G525400	-4.22805	-2.07999	0.00268018	Phosphotransferase OS		TraesCS3D02G305400	-980.283	-9.93706	0.00643568	Peroxidase OS
			TraesCS1A02G143800	-4.29076	-2.10123	0.000290178	Inosine triphosphate pyrophosphatase OS		TraesCS4D02G116600	-1127.37	-10.1387	0.00293511	Peroxidase OS
			TraesCS1D02G117400	-4.53968	-2.18259	1.33415e-05	Cellulose synthase OS		TraesCS2B02G124600	-1361.63	-10.4111	0.00772275	Peroxidase OS
			TraesCSU02G142500	-4.54598	-2.18459	2.60055e-05	#N/A		TraesCS2B02G125300	-1372.87	-10.423	0.0101609	Peroxidase OS
			TraesCS6B02G104600	-4.64029	-2.21421	2.23002e-05	Cellulose synthase OS		TraesCS3A02G297100	-1380.01	-10.4305	0.00368258	Peroxidase OS
			TraesCS4D02G090300	-4.74875	-2.24755	0.000448086	#N/A		TraesCS2A02G107600	-1381.14	-10.4316	0.019213	C6ETA3_WHEAT Peroxidase OS=Triticum aestivum (Wheat) OX=4565 GN=Prx112-M PE=3 SV=1
			TraesCS6A02G077800	-4.78199	-2.25761	3.17216e-05	W5GG94_WHEAT Cellulose synthase OS=Triticum aestivum (Wheat) OX=4565 GN=TraesCS6A02G077800 PE=3 SV=1		TraesCS2D02G107800	-1575.48	-10.6216	0.00487143	Peroxidase OS
			TraesCS4A02G222900	-4.98383	-2.31726	0.000382512	W5DNK7_WHEAT Alkaline/neutral invertase OS=Triticum aestivum (Wheat) OX=4565 GN=TraesCS4A02G222900 PE=3 SV=1		TraesCS2D02G107900	-1698.26	-10.7298	0.00906699	C6ETA5_WHEAT Peroxidase OS=Triticum aestivum (Wheat) OX=4565 GN=Prx112-A PE=3 SV=1
			TraesCS3B02G533900	-5.49065	-2.45698	0.0092086	Uncharacterized protein OS		TraesCS4A02G196400	-1709.2	-10.7391	0.00115797	Peroxidase OS
			TraesCS1B02G167200	-5.53094	-2.46753	0.0198501	Cellulose synthase OS		TraesCS2D02G107600	-1917.96	-10.9054	0.00517391	Peroxidase OS
			TraesCS1D02G146600	-5.59173	-2.48329	0.0191332	Cellulose synthase OS		TraesCS3D02G305300	-3501.21	-11.7736	0.00251308	Peroxidase OS
			TraesCS1A02G149300	-5.60599	-2.48697	0.0195718	Cellulose synthase OS		TraesCS3A02G297200	-4387.54	-12.0992	0.0024112	Peroxidase OS
			TraesCS5A02G203500	-5.85075	-2.54862	0.036974	Trehalose 6-phosphate phosphatase OS
			TraesCS5B02G202200	-5.90514	-2.56197	0.0440274	Trehalose 6-phosphate phosphatase OS
			TraesCS5D02G210000	-5.97199	-2.57821	0.0392435	Trehalose 6-phosphate phosphatase OS
			TraesCS2B02G491700	-6.10756	-2.6106	0.000234227	Uncharacterized protein OS
			TraesCS2D02G468900	-6.17918	-2.62742	0.00021417	Uncharacterized protein OS
			TraesCS2A02G468800	-6.38775	-2.67531	0.000210602	Uncharacterized protein OS
			TraesCS3A02G486000	-6.97046	-2.80125	0.0027673	Uncharacterized protein OS
			TraesCS3D02G481400	-7.37607	-2.88285	0.00242156	Uncharacterized protein OS
			TraesCS2A02G215300	-7.54577	-2.91567	0.00282292	Beta-amylase OS
			TraesCSU02G051900	-7.579	-2.92201	0.00297675	Uncharacterized protein OS
			TraesCS2D02G221000	-7.80153	-2.96376	0.00256951	Beta-amylase OS
			TraesCS2B02G240200	-7.93375	-2.988	0.00246408	Beta-amylase OS
			TraesCS4B02G356800	-10.3872	-3.37673	0.0056244	Uncharacterized protein OS
			TraesCS4D02G350500	-10.5043	-3.3929	0.00600154	Uncharacterized protein OS
			TraesCS5A02G526200	-10.6029	-3.40639	0.00523505	Uncharacterized protein OS
			TraesCS3B02G533800	-12.7279	-3.66992	0.000391872	Uncharacterized protein OS
			TraesCS2A02G488900	-12.9073	-3.69012	0.0002148	Uncharacterized protein OS
			TraesCS3D02G475600	-15.4623	-3.95069	0.000112276	Phosphotransferase OS
			TraesCS3A02G481500	-16.2506	-4.02242	0.00847629	Q9XEN5_WHEAT Beta-1,3-glucanase OS=Triticum aestivum (Wheat) OX=4565 GN=Glb3 PE=2 SV=1
			TraesCS3B02G524700	-18.5379	-4.21241	0.00114135	D8L9Q1_WHEAT Glucan endo-1,3-beta-glucosidase GII,putative, expressed OS=Triticum aestivum (Wheat) OX=4565 GN=TraesCS3B02G524700 PE=3 SV=1
			TraesCS4A02G484800	-22.1008	-4.46602	0.000155596	Uncharacterized protein OS
			TraesCS3D02G478000	-22.2418	-4.4752	0.0335145	Uncharacterized protein OS
			TraesCS3A02G480200	-22.2938	-4.47857	0.000969449	Uncharacterized protein OS
			TraesCS7D02G010000	-22.7791	-4.50964	2.61352e-05	Uncharacterized protein OS
			TraesCS3B02G526700	-22.8424	-4.51364	0.00570394	Uncharacterized protein OS
			TraesCS3D02G476500	-24.5863	-4.61978	0.00386473	Uncharacterized protein OS
			TraesCS3D02G475000	-25.6961	-4.68348	0.000493676	Uncharacterized protein OS
			TraesCS3A02G483000	-27.0235	-4.75614	0.0132598	Q4JH28_WHEAT Beta-1,3-glucanase OS=Triticum aestivum (Wheat) OX=4565 GN=TraesCS3A02G483000 PE=2 SV=1
			TraesCS1D02G431200	-27.807	-4.79738	0.00323539	Glucan endo-1,3-beta-D-glucosidase OS
			TraesCS3A02G480900	-27.9931	-4.807	5.87732e-05	Phosphotransferase OS
			TraesCS3B02G526100	-32.0906	-5.00408	0.000691775	Uncharacterized protein OS
			TraesCS7A02G010200	-33.3389	-5.05913	2.39376e-06	Uncharacterized protein OS
			TraesCS3B02G528500	-68.3805	-6.09551	0.00469541	Q1ERG2_WHEAT Endo-beta-1,3-glucanase OS=Triticum aestivum (Wheat) OX=4565 GN=TaGlb2a PE=2 SV=1
			TraesCS3A02G482200	-70.4091	-6.13769	0.00245981	Q1ERF7_WHEAT Endo-beta-1,3-glucanase OS=Triticum aestivum (Wheat) OX=4565 GN=TaGlb2f PE=2 SV=1
			TraesCS7A02G040900	-77.5934	-6.27786	0.00845689	#N/A
			TraesCS3D02G477300	-79.6798	-6.31614	0.00131589	Q1ERG1_WHEAT Endo-beta-1,3-glucanase OS=Triticum aestivum (Wheat) OX=4565 GN=TaGlb2b PE=2 SV=1
			TraesCS1B02G454500	-123.212	-6.94499	0.00782856	Glucan endo-1,3-beta-D-glucosidase OS
			TraesCS3B02G525000	-145.441	-7.18429	0.00525154	Uncharacterized protein OS
			TraesCS1A02G422900	-146.819	-7.19789	0.000528267	Glucan endo-1,3-beta-D-glucosidase OS
			TraesCS7A02G189000	-157.544	-7.29961	0.000856716	Starch synthase, chloroplastic/amyloplastic OS
			TraesCS3B02G526600	-327.491	-8.35531	0.000174887	Uncharacterized protein OS
			TraesCS7B02G093800	-463.347	-8.85595	0.000977984	Q9LEE2_WHEAT Starch synthase, chloroplastic/amyloplastic OS=Triticum aestivum (Wheat) OX=4565 GN=wSs2a-3 PE=2 SV=1
			TraesCS7D02G190100	-479.795	-8.90627	0.000420724	Q2WGB1_WHEAT Starch synthase, chloroplastic/amyloplastic OS=Triticum aestivum (Wheat) OX=4565 GN=wSSII-D PE=3 SV=1
			TraesCS3D02G478300	-493.784	-8.94774	0.00340089	Uncharacterized protein OS
			TraesCS1B02G453900	-508.052	-8.98883	0.00253226	Glucan endo-1,3-beta-D-glucosidase OS
			TraesCS3B02G529300	-603.278	-9.23668	0.000842553	Uncharacterized protein OS
			TraesCS3B02G524800	-657.876	-9.36167	0.000110423	D8L9Q2_WHEAT Glucan endo-1,3-beta-glucosidase GII,putative, expressed OS=Triticum aestivum (Wheat) OX=4565 GN=TraesCS3B02G524800 PE=3 SV=1
			TraesCS3D02G475100	-671.016	-9.3902	3.13029e-05	Uncharacterized protein OS
			TraesCS3A02G480300	-1154.95	-10.1736	2.38495e-05	Uncharacterized protein OS

## Sheet: b) systemic response
Table S8. Transcripts associated with selected pathways in a) wounded (local response), b) distal leaves (systemic response) in plants on which CLB larvae with natural bacterial flora were feeding compared to data obtained from plants damaged by CLB larvae with a reduced bacterial flora (treated as a control).
Pathway	Pathway ID	Local
		Fisher P-value	# of seq.	Seq.
Starch and sucrose metabolism	ko00500	-	30	TraesCS2A02G406700, TraesCS3B02G526600, TraesCS3B02G524700, TraesCS2B02G424300, TraesCS4A02G140000, TraesCS5D02G210000, TraesCS3B02G530000, TraesCS5D02G047100, TraesCS4A02G077800, TraesCS4D02G169800, TraesCS2A02G488900, TraesCS1D02G431200, TraesCS3D02G477700, TraesCS4B02G167500, TraesCS3B02G529800, TraesCS3D02G475000, TraesCS3D02G475100, TraesCS4D02G235000, TraesCS1A02G339300, TraesCS5B02G202200,…
Phenylpropanoid biosynthesis	ko00940	-	29	TraesCS2A02G263500, TraesCS4A02G196000, TraesCS2B02G499900, TraesCS7D02G420500, TraesCS2B02G613900, TraesCS2B02G346800, TraesCS6D02G054400, TraesCS6B02G063900, TraesCS6B02G063700, TraesCS6B02G063500, TraesCS2B02G124600, TraesCS4B02G168000, TraesCS2A02G333500, TraesCS6B02G146500, TraesCS2D02G107600, TraesCS2D02G476200, TraesCS2A02G476300, TraesCS6A02G118300, TraesCS2D02G327700, TraesCS3D02G249200,…
Drug metabolism - other enzymes	ko00983	-	14	TraesCS1B02G230300, TraesCS7A02G204800, TraesCS1A02G375900, TraesCS1D02G219000, TraesCS6D02G054300, TraesCS7D02G207800, TraesCS4B02G278200, TraesCS6B02G063300, TraesCS1D02G383300, TraesCS5D02G268900, TraesCS7B02G112000, TraesCS1B02G396300, TraesCS1A02G217200, TraesCS6A02G047100
Biosynthesis of various secondary metabolites - part 3	ko00997	5.12267e-09	12	TraesCS3B02G228500, TraesCS3D02G286900, TraesCS6A02G248000, TraesCS6D02G230100, TraesCS3A02G287400, TraesCS6B02G276800, TraesCS6D02G230000, TraesCS6A02G247900, TraesCS6B02G276700, TraesCS3A02G195300, TraesCS3B02G321600, TraesCS3D02G198600
alpha-Linolenic acid metabolism	ko00592	-	6	TraesCS7A02G141800, TraesCS7D02G143200, TraesCS2B02G154600, TraesCS2D02G134100, TraesCS4D02G040800, TraesCS7B02G044200
Fatty acid biosynthesis	ko00061	-	6	TraesCSU02G166100, TraesCS4B02G274700, TraesCS2A02G383100, TraesCS5D02G177200, TraesCS2B02G400300, TraesCS2D02G379400
Linoleic acid metabolism	ko00591	-	3	TraesCS2B02G154600, TraesCS2D02G134100, TraesCS4D02G040800
Phenylalanine, tyrosine and tryptophan biosynthesis	ko00400	-	3	TraesCS5D02G447900, TraesCS5B02G444600, TraesCS4D02G198200
Photosynthesis	ko00195	-	2	TraesCS2A02G252800, TraesCS2D02G253400
Oxidative phosphorylation	ko00190	-	0	0
Phenylalanine metabolism	ko00360	-	0	0
			Starch and sucrose metabolism						Phenylpropanoid biosynthesis						Drug metabolism - other enzymes						Biosynthesis of various secondary metabolites - part 3						alpha-Linolenic acid metabolism						Fatty acid biosynthesis						Linoleic acid metabolism						Phenylalanine, tyrosine and tryptophan biosynthesis
			Name	FC	logFC	P-Value	Description		Name	FC	logFC	P-Value	Description		Name	FC	logFC	P-Value	Description		Name	FC	logFC	P-Value	Description		Name	FC	logFC	P-Value	Description		Name	FC	logFC	P-Value	Description		Name	FC	logFC	P-Value	Description		Name	FC	logFC	P-Value	Description
			TraesCS7A02G060400	18.846	4.23619	0.0112357	Uncharacterized protein OS		TraesCS2D02G476200	9.67976	3.27497	0.0104887	Peroxidase OS		TraesCS5D02G268900	48.661	5.60469	0.040063	Glutathione transferase OS		TraesCS6A02G248000	4.90955	2.29559	0.00280067	S-adenosylmethionine synthase OS		TraesCS2B02G154600	-4.00242	-2.00087	0.0255981	Uncharacterized protein OS		TraesCS5D02G177200	14.651	3.87293	0.0418362	Uncharacterized protein OS		TraesCS2B02G154600	-4.00242	-2.00087	0.0255981	Uncharacterized protein OS		TraesCS5B02G444600	7.06713	2.82113	0.0370765	Tryptophan synthase OS
			TraesCS4A02G140000	6.29733	2.65474	6.06786e-05	Sucrose synthase OS		TraesCS2A02G476300	7.82111	2.96737	0.00566751	Peroxidase OS		TraesCS6B02G063300	4.64386	2.21532	0.0028192	GMP synthase (glutamine-hydrolyzing) OS		TraesCS6D02G230100	4.84211	2.27564	0.00272955	#N/A		TraesCS2D02G134100	-4.03197	-2.01149	0.0330204	Uncharacterized protein OS		TraesCS2B02G400300	3.23518	1.69385	0.0194039	(3R)-hydroxymyristoyl-[acyl-carrier-protein] dehydratase OS		TraesCS2D02G134100	-4.03197	-2.01149	0.0330204	Uncharacterized protein OS		TraesCS5D02G447900	6.71	2.74631	0.0391498	Tryptophan synthase OS
			TraesCS4D02G169800	6.14191	2.61869	7.74797e-05	Sucrose synthase OS		TraesCS2B02G499900	7.82048	2.96726	0.00626883	Peroxidase OS		TraesCS6A02G047100	4.51902	2.17601	0.00288943	GMP synthase (glutamine-hydrolyzing) OS		TraesCS6B02G276700	4.74772	2.24724	0.0030644	#N/A		TraesCS7B02G044200	-4.56499	-2.19061	0.0334931	Acyl-coenzyme A oxidase OS		TraesCSU02G166100	2.8427	1.50726	0.0257019	3-ketoacyl-CoA synthase OS		TraesCS4D02G040800	-5.71204	-2.51401	0.0459115	Uncharacterized protein OS		TraesCS4D02G198200	4.43028	2.1474	0.00286023	Arogenate dehydratase OS
			TraesCS4B02G167500	6.11255	2.61177	9.32627e-05	Sucrose synthase OS		TraesCS6D02G108400	-2.05475	-1.03896	0.0251765	Peroxidase OS		TraesCS6D02G054300	4.45118	2.15419	0.00325537	Glutamine amidotransferase OS		TraesCS6B02G276800	2.93771	1.55469	0.0127206	S-adenosylmethionine synthase OS		TraesCS7D02G143200	-4.90211	-2.2934	0.0325884	Acyl-coenzyme A oxidase OS		TraesCS4B02G274700	2.65533	1.40889	0.0290788	3-ketoacyl-CoA synthase OS
			TraesCS4B02G233900	2.39016	1.25711	0.0169071	Uncharacterized protein OS		TraesCS2A02G263500	-2.08263	-1.05841	0.0380043	Peroxidase OS		TraesCS7B02G112000	2.59158	1.37383	0.0150188	#N/A		TraesCS6D02G230000	2.93079	1.55129	0.0141589	S-adenosylmethionine synthase OS		TraesCS7A02G141800	-5.44617	-2.44524	0.0270197	Acyl-coenzyme A oxidase OS		TraesCS2D02G379400	2.63975	1.4004	0.0394857	(3R)-hydroxymyristoyl-[acyl-carrier-protein] dehydratase OS
			TraesCS4D02G235000	2.35587	1.23626	0.0142635	Uncharacterized protein OS		TraesCS6A02G118300	-2.20226	-1.13899	0.0184341	Peroxidase OS		TraesCS7A02G204800	2.5262	1.33697	0.0180051	Uncharacterized protein OS		TraesCS6A02G247900	2.88577	1.52896	0.0137187	S-adenosylmethionine synthase OS		TraesCS4D02G040800	-5.71204	-2.51401	0.0459115	Uncharacterized protein OS		TraesCS2A02G383100	2.60737	1.38259	0.0439318	(3R)-hydroxymyristoyl-[acyl-carrier-protein] dehydratase OS
			TraesCS4A02G077800	2.28347	1.19123	0.014478	Uncharacterized protein OS		TraesCS6B02G146500	-2.30632	-1.2056	0.0089623	Peroxidase OS		TraesCS7D02G207800	2.48486	1.31316	0.0183083	#N/A		TraesCS3B02G228500	2.83057	1.50109	0.017221	S-adenosylmethionine synthase OS
			TraesCS2A02G406700	-2.16947	-1.11734	0.0103026	Sucrose synthase OS		TraesCS7A02G428200	-3.18431	-1.67098	0.0071014	Peroxidase OS		TraesCS1B02G230300	2.31842	1.21314	0.0200035	Nucleoside diphosphate kinase OS		TraesCS3D02G198600	2.63571	1.39819	0.0210461	S-adenosylmethionine synthase OS
			TraesCS2B02G424300	-2.2269	-1.15504	0.00890921	Sucrose synthase OS		TraesCS4B02G168000	-3.31868	-1.73061	0.0304707	Peroxidase OS		TraesCS1D02G219000	2.30611	1.20546	0.0191232	Nucleoside diphosphate kinase OS		TraesCS3A02G195300	2.63295	1.39668	0.0209459	S-adenosylmethionine synthase OS
			TraesCS2D02G403600	-2.27435	-1.18545	0.00601896	Sucrose synthase OS		TraesCS7D02G420500	-3.38402	-1.75874	0.00427262	Peroxidase OS		TraesCS1A02G375900	2.29845	1.20066	0.0160667	Thymidine kinase OS		TraesCS3A02G287400	-3.04222	-1.60512	0.00156168	Serine O-acetyltransferase OS
			TraesCS1B02G351600	-2.88895	-1.53055	0.00745767	Alpha,alpha-trehalose-phosphate synthase (UDP-forming) OS		TraesCS7B02G328400	-3.40533	-1.76779	0.00357075	Peroxidase OS		TraesCS1A02G217200	2.2977	1.20019	0.0208025	Nucleoside diphosphate kinase OS		TraesCS3D02G286900	-3.17884	-1.6685	0.0013977	Serine O-acetyltransferase OS
			TraesCS1A02G339300	-3.00161	-1.58574	0.00535668	Alpha,alpha-trehalose-phosphate synthase (UDP-forming) OS		TraesCS3A02G249200	-3.59	-1.84398	0.0325015	Peroxidase OS		TraesCS1D02G383300	2.28049	1.18935	0.0133141	Thymidine kinase OS		TraesCS3B02G321600	-3.40047	-1.76573	0.000778583	Serine O-acetyltransferase OS
			TraesCS1D02G341100	-3.01698	-1.5931	0.00501741	Alpha,alpha-trehalose-phosphate synthase (UDP-forming) OS		TraesCS3D02G249200	-3.91702	-1.96976	0.0200263	Peroxidase OS		TraesCS1B02G396300	2.26852	1.18175	0.0153681	Thymidine kinase OS
			TraesCS5A02G040100	-3.52729	-1.81856	0.0271459	Glucan endo-1,3-beta-D-glucosidase OS		TraesCS2D02G327700	-4.38236	-2.13171	0.00379099	Peroxidase OS		TraesCS4B02G278200	-2.4795	-1.31005	0.00949006	dUTPase domain-containing protein OS
			TraesCS3B02G530000	-3.588	-1.84318	0.0462503	Uncharacterized protein OS		TraesCS2A02G333500	-4.41886	-2.14367	0.00348522	Peroxidase OS
			TraesCS3D02G477700	-3.7813	-1.91888	0.016548	Uncharacterized protein OS		TraesCS2B02G346800	-4.95823	-2.30982	0.00324591	Peroxidase OS
			TraesCS5B02G041200	-4.1623	-2.05738	0.0161599	Glucan endo-1,3-beta-D-glucosidase OS		TraesCS2B02G613900	-10.7072	-3.42051	0.0425108	Peroxidase OS
			TraesCS5D02G047100	-4.40829	-2.14022	0.0120216	Glucan endo-1,3-beta-D-glucosidase OS		TraesCS2A02G573900	-11.2812	-3.49585	0.0380312	Peroxidase OS
			TraesCS1D02G123700	-4.85935	-2.28076	0.0441315	Phosphotransferase OS		TraesCS6D02G054400	-13.6715	-3.7731	0.0056684	Peroxidase OS
			TraesCS3B02G529800	-6.31274	-2.65827	0.0447608	Uncharacterized protein OS		TraesCS6A02G047200	-14.4451	-3.85251	0.00772363	Peroxidase OS
			TraesCS5A02G203500	-6.35264	-2.66736	0.0304272	Trehalose 6-phosphate phosphatase OS		TraesCS6A02G047600	-15.8225	-3.98391	0.0276906	Peroxidase OS
			TraesCS5B02G202200	-6.36116	-2.66929	0.0373082	Trehalose 6-phosphate phosphatase OS		TraesCS6D02G054900	-15.9779	-3.998	0.0266811	Peroxidase OS
			TraesCS5D02G210000	-6.51641	-2.70408	0.0321733	Trehalose 6-phosphate phosphatase OS		TraesCS6B02G063400	-16.9585	-4.08394	0.00575436	Peroxidase OS
			TraesCS2A02G488900	-6.54328	-2.71001	0.00251425	Uncharacterized protein OS		TraesCS6B02G063900	-19.9647	-4.31938	0.0327382	Peroxidase OS
			TraesCS3D02G475000	-7.72945	-2.95037	0.0117198	Uncharacterized protein OS		TraesCS6B02G063500	-21.766	-4.444	0.0285756	Peroxidase OS
			TraesCS3B02G524700	-7.74487	-2.95324	0.0129626	D8L9Q1_WHEAT Glucan endo-1,3-beta-glucosidase GII,putative, expressed OS=Triticum aestivum (Wheat) OX=4565 GN=TraesCS3B02G524700 PE=3 SV=1		TraesCS4A02G196000	-50.6959	-5.6638	0.0400451	Peroxidase OS
			TraesCS3B02G526600	-8.36361	-3.06413	0.0312233	Uncharacterized protein OS		TraesCS6B02G063700	-81.7175	-6.35257	0.0324738	Peroxidase OS
			TraesCS3A02G480200	-8.71857	-3.12409	0.0115472	Uncharacterized protein OS		TraesCS2B02G124600	-795.38	-9.6355	0.0281747	Peroxidase OS
			TraesCS3D02G475100	-14.5417	-3.86213	0.0296067	Uncharacterized protein OS		TraesCS2D02G107600	-1002.78	-9.96979	0.0216612	Peroxidase OS
			TraesCS1D02G431200	-39.7073	-5.31133	0.0194872	Glucan endo-1,3-beta-D-glucosidase OS
