# Supplementary material for: The Impact of Oulema melanopus—Associated Bacteria on the Wheat Defense Response to the Feeding of Their Insect Hosts
Source: Cells. 2022 Jul 29;11(15):2342. doi: 10.3390/cells11152342 (PMC9367625; doi:10.3390/cells11152342)
Supplement: Supplementary file 1 [file cells-11-02342-s001.zip › cells-1828543 proof sup/Table S9.xlsx]

## Sheet: a) local response
Table S9. Differentially expressed genes (DEGs) distribution representing selected GO terms associated with plant signaling pathways in a) the wounded (local response) and b) distal leaves (systemic response) of the wheat plants exposed to the CLB larvae with natural bacterial flora, compared to data obtained from plants damaged by larvae with a reduced number of bacteria (treated as a control).
response to bacterium	DEG	Decription	FC	logFC	p-Value
	TraesCS3B02G364500	L-type lectin-domain containing receptor kinase SIT2-like	2.29392	1.19781	0.0188204
	TraesCS3B02G430000	Beta-glucosidase	2.19096	1.13156	0.043424
	TraesCS2B02G544200	Glycerol kinase	-2.08728	-1.06163	0.0316631
	TraesCS6D02G197800	4-hydroxy-3-methylbut-2-en-1-yl diphosphate synthase (ferredoxin), chloroplastic	-2.10218	-1.07188	0.0320907
	TraesCS6A02G215500	4-hydroxy-3-methylbut-2-en-1-yl diphosphate synthase (ferredoxin), chloroplastic	-2.12245	-1.08573	0.0302066
	TraesCS2A02G515700	Glycerol kinase	-2.14913	-1.10376	0.0236092
	TraesCS2D02G517200	Glycerol kinase	-2.18806	-1.12965	0.0199219
	TraesCS7D02G283600	Peptidyl-prolyl cis-trans isomerase CYP38, chloroplastic	-2.22692	-1.15505	0.0255949
	TraesCS3D02G302900	NPR1-type protein 2	-2.25224	-1.17136	0.00187314
	TraesCS3B02G337700	BTB/POZ domain and ankyrin repeat-containing protein NPR2-like	-2.25275	-1.17169	0.00202303
	TraesCS4D02G198600	Mitogen-activated protein kinase	-2.9168	-1.54439	0.0336147
	TraesCS4B02G197800	Mitogen-activated protein kinase	-2.99928	-1.58462	0.0296853
	TraesCS4A02G106400	Mitogen-activated protein kinase	-3.02162	-1.59532	0.029563
	TraesCS2A02G551000	barwin-like	-3.30292	-1.72374	0.0416663
	TraesCS2D02G552100	Putative vacuolar defense protein	-3.40701	-1.76851	0.0390951
	TraesCS3B02G432000	Calreticulin-3	-3.95423	-1.9834	0.000597341
	TraesCS2B02G582100	barwin-like	-4.24796	-2.08677	0.0173076
	TraesCS6A02G334800	Allene oxide cyclase, Biosynthesis of jasmonic acid, Defence respons	-4.90103	-2.29308	0.00205996
	TraesCS6B02G365200	Allene oxide cyclase 1	-5.7177	-2.51543	0.00122248
	TraesCS2A02G037400	stress-response A/B barrel domain-containing protein HS1-like	-5.78	-2.53107	3.9708e-05
	TraesCS6D02G314300	Allene oxide cyclase, Biosynthesis of jasmonic acid, Defence respons	-5.86199	-2.55139	0.00103654
	TraesCS3A02G289900	cellulose synthase A catalytic subunit 4 [UDP-forming]	-6.74195	-2.75317	0.0161347
	TraesCS4D02G264500	EDTS5	-7.06731	-2.82116	0.00954603
	TraesCS3B02G324500	cellulose synthase A catalytic subunit 4 [UDP-forming]-like	-7.40618	-2.88873	0.0111054
	TraesCS4B02G264500	EDTS5	-15.0703	-3.91364	0.0100032
	TraesCS1B02G366300	pathogenesis-related protein PR-4-like	-25.6424	-4.68046	0.00360262
	TraesCS1A02G355300	pathogenesis-related protein PR-4-like	-26.1228	-4.70724	0.00359249
	TraesCS1D02G355100	Wheatwin-1-like protein	-26.668	-4.73704	0.00341519
	TraesCS5A02G225500	WRKY transcription factor, Transcriptional repressor, Pathogen defen	-136.139	-7.08894	0.0048824
response to insect	DEG	Decription	FC	logFC	p-Value
	TraesCS6A02G334800	Allene oxide cyclase, Biosynthesis of jasmonic acid, Defence respons	-4.90103	-2.29308	0.00205996
	TraesCS6B02G365200	Allene oxide cyclase 1	-5.7177	-2.51543	0.00122248
	TraesCS6D02G314300	Allene oxide cyclase, Biosynthesis of jasmonic acid, Defence respons	-5.86199	-2.55139	0.00103654
response to auxin	DEG	Decription	FC	logFC	p-Value
	TraesCS5B02G346600	auxin-responsive protein SAUR36-like	42.6899	5.41582	0.0266934
	TraesCS7A02G468900	auxin-responsive protein SAUR71-like	8.35613	3.06283	0.0412819
	TraesCS2D02G577800	Auxin response factor	7.72314	2.94919	0.00473906
	TraesCS5A02G345700	unnamed protein product	6.08308	2.6048	0.00998636
	TraesCS4A02G322200	MYB transcription factor 84	5.79865	2.53572	6.33132e-06
	TraesCS3B02G190100	Auxin response factor	5.08048	2.34496	0.000551263
	TraesCS7D02G351400	Auxin-responsive protein	5.00344	2.32292	0.0025463
	TraesCS5A02G345600	auxin-responsive protein SAUR36-like	4.98424	2.31737	0.0462424
	TraesCS5A02G050200	auxin-responsive protein SAUR76-like	4.93106	2.3019	3.72293e-05
	TraesCS5D02G351700	auxin-responsive protein SAUR36-like	4.85766	2.28026	0.0265407
	TraesCS7B02G256100	Auxin response factor	4.39377	2.13546	0.00534823
	TraesCS5D02G061000	serine/threonine-protein kinase tricornered-like isoform X2	4.2517	2.08804	1.05118e-05
	TraesCS5B02G345900	auxin-responsive protein SAUR36-like	4.11789	2.0419	0.0103197
	TraesCS7A02G371500	Auxin response factor	3.80934	1.92954	0.0038302
	TraesCS5D02G044800	protein kinase PINOID-like	3.74339	1.90434	0.00167501
	TraesCS5D02G352400	auxin-responsive protein SAUR36	3.61445	1.85378	0.0207319
	TraesCS2B02G578500	Auxin response factor	3.22119	1.68759	0.000123423
	TraesCS2D02G548900	Auxin response factor	3.08842	1.62687	0.00797737
	TraesCS7B02G171200	characterized	3.08315	1.62441	0.0099943
	TraesCS3D02G245400	Auxin response factor	3.0554	1.61136	0.000341543
	TraesCS2A02G547800	Auxin response factor	3.03196	1.60025	0.0104717
	TraesCS7A02G446900	Auxin response factor	2.85826	1.51514	0.000691606
	TraesCS3B02G273400	Auxin response factor	2.80627	1.48865	0.0037583
	TraesCS4A02G012100	Positive regulator of auxin response and transport, Regulation of grain siz	2.79176	1.48118	0.0188793
	TraesCS7D02G273400	Auxin response factor	2.73827	1.45326	0.00786376
	TraesCS7A02G273300	unnamed protein product	2.70278	1.43444	0.00882457
	TraesCS3A02G246000	Auxin response factor	2.6955	1.43056	0.00333879
	TraesCS7D02G436800	Auxin response factor	2.68519	1.42502	0.00115709
	TraesCS7B02G346700	Auxin response factor	2.59939	1.37818	0.0016583
	TraesCS4B02G292300	Positive regulator of auxin response and transport, Regulation of grain siz	2.54259	1.3463	0.0121552
	TraesCS4D02G290900	Positive regulator of auxin response and transport, Regulation of grain siz	2.07648	1.05414	0.0437287
	TraesCS4D02G287000	Nuclear pore complex protein NUP96	-2.30516	-1.20487	0.0199213
	TraesCS3B02G140700	Auxin-responsive protein	-2.35703	-1.23697	0.0156442
	TraesCS5A02G092400	Nucleoside diphosphate kinase	-2.39265	-1.25861	0.00925722
	TraesCS1A02G390200	Auxin-responsive protein	-2.50081	-1.3224	0.00553382
	TraesCS5D02G104600	Nucleoside diphosphate kinase	-2.51791	-1.33222	0.0065701
	TraesCS3A02G121300	Auxin-responsive protein	-2.768	-1.46885	0.00796065
	TraesCS5B02G386800	Auxin-responsive protein	-2.82671	-1.49913	0.0111036
	TraesCS5D02G392000	Auxin-responsive protein	-2.83746	-1.5046	0.0111838
	TraesCS5A02G382600	Auxin-responsive protein	-2.87549	-1.52381	0.0182892
	TraesCS1D02G398400	Auxin-responsive protein	-3.16411	-1.6618	0.00131671
	TraesCS4A02G244500	Type IV inositol polyphosphate 5-phosphatase 11	-3.32605	-1.73381	0.0272487
	TraesCS4D02G069300	Type IV inositol polyphosphate 5-phosphatase 11	-3.84338	-1.94238	0.0112236
	TraesCS3B02G128500	transcription factor MYBS3-like	-3.85543	-1.94689	0.0452638
	TraesCS3A02G109300	transcription factor MYBS3-like	-4.20132	-2.07084	0.040627
	TraesCS5B02G343900	uncharacterized	-4.75484	-2.2494	0.0457291
	TraesCS6A02G334800	Allene oxide cyclase, Biosynthesis of jasmonic acid, Defence respons	-4.90103	-2.29308	0.00205996
	TraesCS6B02G365200	Allene oxide cyclase 1	-5.7177	-2.51543	0.00122248
	TraesCS6D02G314300	Allene oxide cyclase, Biosynthesis of jasmonic acid, Defence respons	-5.86199	-2.55139	0.00103654
	TraesCS6A02G328700	auxin-responsive protein SAUR32-like	-8.54935	-3.09581	0.0157995
	TraesCS5D02G222600	auxin-responsive protein SAUR76	-31.4107	-4.97318	0.00469915
	TraesCS5B02G212600	auxin-responsive protein SAUR76	-40.1077	-5.32581	0.00258336
	TraesCS5A02G211200	auxin-responsive protein SAUR77	-41.4132	-5.37202	0.00247774
	TraesCS7B02G095500	Auxin efflux carrier component	-57.7378	-5.85144	0.0327096
	TraesCS7D02G191600	Auxin efflux carrier component	-58.0158	-5.85837	0.0342608
	TraesCS2A02G186300	auxin-responsive protein SAUR36-like	-65.0463	-6.02339	0.0483278
	TraesCS3D02G411300	auxin-responsive protein SAUR71	-172.164	-7.42764	0.000220239
	TraesCS3B02G450900	auxin-responsive protein SAUR72	-172.164	-7.42764	0.000248865
	TraesCS3A02G415500	auxin-responsive protein SAUR71	-180.382	-7.49491	0.000210781
	TraesCS4D02G015100	auxin-responsive protein SAUR72	-193.18	-7.5938	0.00271176
	TraesCS4A02G296900	auxin-responsive protein SAUR73	-304.77	-8.25158	0.0037789
	TraesCS4B02G016700	auxin-responsive protein SAUR74	-321.417	-8.3283	0.00118668
	TraesCS4D02G015000	auxin-responsive protein SAUR75	-388.947	-8.60343	0.00154265
response to cytokinin	DEG	Decription	FC	logFC	p-Value
	TraesCS3B02G309100	pseudo histidine-containing phosphotransfer protein 5-like	3.35276	1.74535	0.00546038
	TraesCS1D02G123300	uncharacterized	2.40578	1.26651	0.000937643
	TraesCS1A02G396600	E3 SUMO-protein ligase MMS21	2.17581	1.12155	0.00831041
	TraesCS1D02G404500	E3 SUMO-protein ligase MMS22	2.11805	1.08274	0.00679793
	TraesCS2D02G102000	fruit protein pKIWI502-like	-2.12875	-1.09	0.0132867
	TraesCS2D02G096900	rhodanese-like/PpiC domain-containing protein 12, chloroplastic	-2.1524	-1.10595	0.00401716
	TraesCS4D02G164500	50S ribosomal protein L6, chloroplastic	-2.71075	-1.43869	0.0145944
	TraesCS4B02G157100	50S ribosomal protein L6, chloroplastic	-2.76893	-1.46933	0.0117565
	TraesCS3B02G470400	50S ribosomal protein L27, chloroplastic	-2.8157	-1.4935	0.0169629
	TraesCS3A02G435700	50S ribosomal protein L27, chloroplastic	-2.81787	-1.49461	0.0155165
	TraesCS3D02G428300	mucin-7-like	-2.94158	-1.55659	0.0125816
	TraesCS7A02G294200	uncharacterized	-3.36707	-1.75149	0.00098824
	TraesCS7D02G289900	uncharacterized	-3.3757	-1.75519	0.000964235
	TraesCS7B02G186500	uncharacterized	-3.37598	-1.75531	0.000969615
	TraesCS4D02G181000	30S ribosomal protein S1, chloroplastic	-5.20497	-2.37989	1.73061e-05
	TraesCS4B02G179400	30S ribosomal protein S1, chloroplastic	-5.27425	-2.39897	1.53333e-05
	TraesCS4A02G125000	30S ribosomal protein S1, chloroplastic	-5.3319	-2.41465	1.38512e-05
response to abscisic acid	DEG	Decription	FC	logFC	p-Value
	TraesCS6D02G332900	Salt-induced YSK2 dehydrin 3	425.356	8.73253	7.18213e-06
	TraesCS6B02G383500	Rab protein	210.203	7.71564	9.18458e-06
	TraesCS3D02G390200	Dehydrin	43.4033	5.43973	0.000546325
	TraesCS3B02G428200	dehydrin DHN4-like	36.8687	5.20433	0.00209885
	TraesCS7B02G129000	HVA22-like protein	12.217	3.61081	0.00364694
	TraesCS7A02G222500	HVA22-like protein	11.4175	3.51317	0.00210598
	TraesCS3A02G378700	bZIP transcription factor, Abiotic stress response, ABA signaling, Suppressor of floral transition upon drought stres [Source: Projected from Oryza sativa (Os01g0867300)]	11.4023	3.51125	3.18609e-05
	TraesCS3D02G280600	heat stress transcription factor C-1b	8.53342	3.09312	0.000420109
	TraesCS3B02G314600	heat stress transcription factor C-1b-like	8.13284	3.02376	0.000494189
	TraesCS3A02G280800	Heat shock factor C1b	8.13076	3.02339	0.000449346
	TraesCS7D02G224100	HVA22-like protein	7.85102	2.97288	0.00349614
	TraesCS3D02G371900	bZIP transcription factor, Abiotic stress response, ABA signaling, Suppressor of floral transition upon drought stres [Source: Projected from Oryza sativa (Os01g0867300)], według NCBI hypothetical protein CFC21_048911	7.819	2.96698	0.000967959
	TraesCS1A02G175500	ice nucleation protein-like	7.45201	2.89763	0.000128951
	TraesCS1D02G163800	low-temperature-induced 65 kDa protein-like isoform X1	6.76049	2.75713	5.06567e-05
	TraesCS6A02G350700	Dehydrin WZY2	5.76874	2.52826	0.0119084
	TraesCS3B02G411300	BZIP transcription factor domain containing protein, expressed	5.36573	2.42377	0.00349981
	TraesCS2B02G326600	Putative pentatricopeptide repeat-containing protein At5g08490	3.62082	1.85632	0.0426006
	TraesCS4A02G216900	ABC transporter G family member 25	3.47664	1.79769	0.0029033
	TraesCS4D02G092000	ABC transporter G family member 25	3.46836	1.79425	0.00200503
	TraesCS3D02G276800	LysM domain receptor-like kinase 3	3.46615	1.79333	0.000134555
	TraesCS6A02G161200	uncharacterized	3.36735	1.75161	5.91242e-07
	TraesCS6B02G190300	uncharacterized	3.35813	1.74766	6.63698e-07
	TraesCS5B02G502200	GEM-like protein 5	3.07691	1.62148	0.0131633
	TraesCS5D02G503400	GEM-like protein 5	2.97599	1.57337	0.0151861
	TraesCS4B02G079300	serine/threonine-protein kinase SAPK10 isoform X1	2.64314	1.40225	0.00472843
	TraesCS1B02G204900	uncharacterized	2.56859	1.36098	0.00539757
	TraesCS2D02G206900	remorin 4.1-like	2.43698	1.28509	0.0108223
	TraesCS2A02G199300	serine/threonine-protein kinase SAPK10 isoform X1	2.36275	1.24047	0.0147266
	TraesCS7B02G473400	catalase	-2.07266	-1.05148	0.0351161
	TraesCS6D02G198700	NIC1	-2.09196	-1.06486	0.0177367
	TraesCS2B02G612300	Farnesylcysteine lyase	-2.16648	-1.11536	0.000877057
	TraesCS6A02G216800	NIC1	-2.24415	-1.16617	0.0101847
	TraesCS6B02G246000	NIC1	-2.26339	-1.17848	0.00978349
	TraesCS6D02G156900	MED18	-2.30324	-1.20366	0.0173226
	TraesCS3B02G565200	6-phosphogluconate dehydrogenase, decarboxylating	-2.34438	-1.22921	0.00388948
	TraesCS5B02G463900	SPP1	-2.4114	-1.26987	0.0181601
	TraesCS5D02G465500	SPP1	-2.43714	-1.28519	0.030018
	TraesCS2D02G585100	Farnesylcysteine lyase	-2.53616	-1.34264	0.000426931
	TraesCS5A02G455100	SPP1	-2.62448	-1.39203	0.0141335
	TraesCS2A02G574600	Farnesylcysteine lyase	-2.90096	-1.53653	0.000338871
	TraesCS5A02G337100	Phospholipase D	-3.18631	-1.67189	0.000731649
	TraesCS4A02G244500	Type IV inositol polyphosphate 5-phosphatase 11	-3.32605	-1.73381	0.0272487
	TraesCS4D02G069300	Type IV inositol polyphosphate 5-phosphatase 11	-3.84338	-1.94238	0.0112236
	TraesCS2B02G467500	pathogenesis-related protein 1-like	-4.88516	-2.28841	0.000937002
	TraesCS6A02G334800	Allene oxide cyclase, Biosynthesis of jasmonic acid, Defence respons	-4.90103	-2.29308	0.00205996
	TraesCS6B02G365200	Allene oxide cyclase 1	-5.7177	-2.51543	0.00122248
	TraesCS6D02G314300	Allene oxide cyclase, Biosynthesis of jasmonic acid, Defence respons	-5.86199	-2.55139	0.00103654
	TraesCS2D02G445700	norbelladine synthase-like	-6.07131	-2.60201	0.00062334
	TraesCS2A02G446700	putative disease resistance protein	-6.3729	-2.67195	0.000921383
	TraesCS4B02G179500	MYB transcription factor	-11.3809	-3.50854	0.00192835
	TraesCS4A02G124900	MYB transcription factor	-11.5022	-3.52384	0.000556594
	TraesCS4D02G181100	MYB transcription factor	-11.8018	-3.56094	0.00151066
	TraesCS4A02G116400	pathogenesis-related protein 1-like	-21.0365	-4.39483	0.00794989
	TraesCS7A02G162600	pathogenesis-related protein 1-like	-22.4357	-4.48772	0.0196174
	TraesCS4D02G189200	pathogenesis-related protein	-23.6242	-4.56219	0.00654679
	TraesCS7D02G164500	pathogenesis-related protein 1-like	-24.522	-4.616	0.0159174
	TraesCS4B02G187800	pathogenesis-related protein 1-like	-25.2429	-4.6578	0.00871299
	TraesCS1B02G115600	pathogenesis-related protein 1-like	-42.3199	-5.40327	0.00324292
	TraesCS2D02G317800	pathogenesis-related protein 1-like	-88.3179	-6.46463	0.00223261
	TraesCS2A02G477000	pathogenesis-related protein 1-like	-156.469	-7.28973	0.00150294
	TraesCS2B02G500100	pathogenesis-related protein 1-like	-166.835	-7.38228	0.00718784
	TraesCS7B02G068400	pathogenesis-related protein 1-like	-240.471	-7.90972	0.00730966
response to salicylic acid	DEG	Decription	FC	logFC	p-Value
	TraesCS7B02G473400	catalase	-2.07266	-1.05148	0.0351161
	TraesCS6D02G197800	4-hydroxy-3-methylbut-2-en-1-yl diphosphate synthase (ferredoxin), chloroplastic-like	-2.10218	-1.07188	0.0320907
	TraesCS6A02G215500	4-hydroxy-3-methylbut-2-en-1-yl diphosphate synthase (ferredoxin), chloroplastic-like [Triticum aestivum]	-2.12245	-1.08573	0.0302066
	TraesCS6D02G156900	uncharacterized	-2.30324	-1.20366	0.0173226
	TraesCS6A02G334800	Allene-oxide cyclase	-4.90103	-2.29308	0.00205996
	TraesCS6B02G365200	Allene-oxide cyclase - bilogical process: jasmonic acid biosynthetic process	-5.7177	-2.51543	0.00122248
	TraesCS6D02G314300	Allene-oxide cyclase- Biological process: jasmonic acid biosynthetic process	-5.86199	-2.55139	0.00103654
	TraesCS4D02G264500	aminotransferase ALD1 homolog	-7.06731	-2.82116	0.00954603
	TraesCS4B02G179500	transcription factor MYB2-like [Triticum dicoccoides]	-11.3809	-3.50854	0.00192835
	TraesCS4A02G124900	R2R3-MYB protein, inny gen transcription factor MYB2	-11.5022	-3.52384	0.000556594
	TraesCS4D02G181100	R2R3-MYB protein	-11.8018	-3.56094	0.00151066
	TraesCS4B02G264500	aminotransferase ALD1 homolog	-15.0703	-3.91364	0.0100032
	TraesCS5A02G225500	WRKY domain-containing protein- function transcription regulation	-136.139	-7.08894	0.0048824
alpha linolenic acid metabolism	DEG	Decription	FC	logFC	p-Value
	TraesCS1D02G105200	3-hydroxyacyl-CoA dehydrogenase	2.3642	1.24135	0.00185921
	TraesCS7A02G339100	Acyl-coenzyme A oxidase	2.30076	1.20211	8.77184e-05
	TraesCS1A02G096200	glyoxysomal fatty acid beta-oxidation multifunctional protein MFP-a-like	2.25158	1.17094	0.00278949
	TraesCS1B02G127500	glyoxysomal fatty acid beta-oxidation multifunctional protein MFP-a-like isoform X2	2.16964	1.11745	0.00642247
	TraesCS6B02G153900	3-hydroxyacyl-CoA dehydrogenase	-2.01368	-1.00983	0.0147306
	TraesCS6A02G125800	hypothetical protein CFC21_082651	-2.06095	-1.04331	0.00998164
	TraesCS7A02G003900	Acyl-coenzyme A oxidase	-2.32867	-1.2195	0.0115676
	TraesCS7D02G004400	Acyl-coenzyme A oxidase	-2.65082	-1.40644	0.00227774
	TraesCS4A02G494700	Acyl-coenzyme A oxidase	-2.98007	-1.57535	0.000997328
	TraesCS3D02G077200	peroxisomal fatty acid beta-oxidation multifunctional protein-like	-4.01439	-2.00518	1.64718e-05
	TraesCS3A02G077000	3-hydroxyacyl-CoA dehydrogenase	-4.38861	-2.13377	1.42998e-05
	TraesCS3B02G091200	3-hydroxyacyl-CoA dehydrogenase	-4.73606	-2.24369	6.60162e-06
	TraesCS6A02G334800	Allene oxide cyclase, Biosynthesis of jasmonic acid, Defence respons	-4.90103	-2.29308	0.00205996
	TraesCS6B02G365200	Allene oxide cyclase 1	-5.7177	-2.51543	0.00122248
	TraesCS6D02G314300	Allene oxide cyclase, Biosynthesis of jasmonic acid, Defence respons	-5.86199	-2.55139	0.00103654
oxylipin biosynthetic process	DEG	Decription	FC	logFC	p-Value
	TraesCS4B02G037800	Lipoxygenase	-2.10596	-1.07448	0.0439499
	TraesCS4A02G275900	Lipoxygenase	-2.21056	-1.14441	0.0337404
	TraesCS4A02G009400	Lipoxygenase	-2.27804	-1.18779	0.0117963
	TraesCS4B02G295200	Lipoxygenase	-2.31908	-1.21355	0.0118685
	TraesCS4D02G294100	Lipoxygenase	-2.3747	-1.24775	0.00853279
	TraesCS2B02G333600	Lipoxygenase	-3.72504	-1.89726	0.0242729
	TraesCS2D02G313400	putative lipoxygenase 5	-3.73194	-1.89993	0.0243689
	TraesCS5D02G013400	Lipoxygenase	-4.50574	-2.17176	0.0343313
	TraesCS5A02G007900	Lipoxygenase	-4.54922	-2.18562	0.0331054
	TraesCS5B02G006500	Lipoxygenase	-4.56653	-2.1911	0.0331987
	TraesCS7B02G311600	12-oxo-phytodienoic acid reductase 2	-4.64177	-2.21468	0.000265323
	TraesCS7D02G405500	12-oxophytodienoate reductase (EC:1.3.1.42), Jasmonic acid (JA) biosynthesi	-4.65506	-2.2188	0.000253238
	TraesCS4A02G359800	Lipoxygenase	-9.88635	-3.30544	0.0127265
	TraesCS4B02G037900	Lipoxygenase	-11.3016	-3.49845	0.000656498
	TraesCS4B02G037700	Lipoxygenase	-12.0841	-3.59504	0.00105241
	TraesCS6B02G160400	Lipoxygenase	-56.3407	-5.81611	0.00405371
	TraesCS6D02G122000	Lipoxygenase	-62.4558	-5.96476	0.00397424
	TraesCS5A02G378900	Lipoxygenase	-1316.37	-10.3623	0.00240861
	TraesCS5B02G382600	Lipoxygenase	-6073.2	-12.5682	0.000621998
	TraesCS5D02G388800	Lipoxygenase	-7087.45	-12.7911	0.000451126
	TraesCS5D02G388700	Lipoxygenase	-59492.2	-15.8604	1.89984e-06
response to ethylene	DEG	Decription	FC	logFC	p-Value
	TraesCS6D02G308300	ethylene receptor 4-like	4.83741	2.27424	0.00943297
	TraesCS6B02G360200	ethylene receptor	3.83582	1.93953	0.0139697
	TraesCS6A02G329400	Ethylene receptor	3.43952	1.78221	0.0248984
	TraesCS3B02G430000	Beta-glucosidase	2.19096	1.13156	0.043424
	TraesCS6D02G156900	uncharacterized	-2.30324	-1.20366	0.0173226
	TraesCS3B02G128500	transcription factor MYBS3-like	-3.85543	-1.94689	0.0452638
	TraesCS3A02G109300	transcription factor MYBS3-like	-4.20132	-2.07084	0.040627
	TraesCS6A02G334800	Allene oxide cyclase, Biosynthesis of jasmonic acid, Defence respons	-4.90103	-2.29308	0.00205996
	TraesCS6B02G365200	Allene oxide cyclase 1	-5.7177	-2.51543	0.00122248
	TraesCS6D02G314300	Allene oxide cyclase, Biosynthesis of jasmonic acid, Defence respons	-5.86199	-2.55139	0.00103654
response to jasmonic acid	DEG	Decription	FC	logFC	p-Value
	TraesCS3D02G109300	zinc finger CCCH domain-containing protein 2-like	6.43107	2.68506	0.000633951
	TraesCS3B02G125600	zinc finger CCCH domain-containing protein 2-like	5.87718	2.55512	0.000920745
	TraesCS3A02G107200	TZF1	5.14301	2.36261	0.00122145
	TraesCS1A02G389500	NINJA	-2.0743	-1.05263	0.00341978
	TraesCS3D02G302900	NPR1-type protein 2	-2.25224	-1.17136	0.00187314
	TraesCS3B02G337700	BTB/POZ domain and ankyrin repeat-containing protein NPR2-like	-2.25275	-1.17169	0.00202303
	TraesCS4A02G244500	Type IV inositol polyphosphate 5-phosphatase 11	-3.32605	-1.73381	0.0272487
	TraesCS5D02G413200	Allene oxide synthase, chloroplastic	-3.64207	-1.86476	0.0250039
	TraesCS4D02G069300	Type IV inositol polyphosphate 5-phosphatase 11	-3.84338	-1.94238	0.0112236
	TraesCS3B02G128500	transcription factor MYBS3-like	-3.85543	-1.94689	0.0452638
	TraesCS1D02G032700	protein NRT1/ PTR FAMILY 6.2-like isoform X2	-3.88487	-1.95787	0.00152004
	TraesCS3A02G109300	Protein NRT1/ PTR FAMILY 6.2	-4.20132	-2.07084	0.040627
	TraesCS1B02G038700	Protein NRT1/ PTR FAMILY 6.2	-4.20802	-2.07314	0.00103224
	TraesCS6A02G334800	Allene oxide cyclase, Biosynthesis of jasmonic acid, Defence respons	-4.90103	-2.29308	0.00205996
	TraesCS2D02G507200	uncharacterized	-5.53238	-2.4679	7.32033e-07
	TraesCS2B02G534800	protein TIFY 3	-5.59838	-2.48501	4.95717e-07
	TraesCS6B02G365200	Allene oxide cyclase 1	-5.7177	-2.51543	0.00122248
	TraesCS6D02G314300	Allene oxide cyclase, Biosynthesis of jasmonic acid, Defence respons	-5.86199	-2.55139	0.00103654
	TraesCS2D02G285300	protein TIFY 9	-36.5621	-5.19228	0.00551582

## Sheet: b) systemic response
Table S9. Differentially expressed genes (DEGs) distribution representing selected GO terms associated with plant signaling pathways in a) the wounded (local response) and b) distal leaves (systemic response) of the wheat plants exposed to the CLB larvae with natural bacterial flora, compared to data obtained from plants damaged by larvae with a reduced number of bacteria (treated as a control).
response to bacterium	DEG	Decription	FC	logFC	p-Value
	TraesCS7A02G455900	DNA repair protein RAD51 homolog 4	6.83492	2.77292	0.0470355
	TraesCS2D02G552100	Putative vacuolar defense protein	3.72869	1.89867	0.0367656
	TraesCS2A02G551000	barwin-like	3.58738	1.84293	0.039954
	TraesCS2D02G033200	heat shock protein 83	3.52826	1.81896	0.0465748
	TraesCS2A02G037400	stress-response A/B barrel domain-containing protein HS1-like	3.32659	1.73404	0.00241239
	TraesCS1D02G035300	E3 ubiquitin ligase, XA21-mediated disease resistanc	2.05798	1.04123	0.0102862
	TraesCS1A02G034300	E3 ubiquitin ligase, XA21-mediated disease resistanc	2.00643	1.00463	0.0128714
	TraesCS6D02G179200	ethylene-responsive transcription factor-like protein At4g13040	-2.03622	-1.02589	0.0230915
	TraesCS7D02G283600	Peptidyl-prolyl cis-trans isomerase CYP38, chloroplastic	-2.30411	-1.20421	0.0207945
	TraesCS3D02G223500	Cinnamoyl-CoA reductase-like gene family member, Defense respons	-2.56014	-1.35622	0.0378316
	TraesCS3B02G537400	BTB/POZ domain and ankyrin repeat-containing protein NPR5-like	-49.869	-5.64007	0.0336615
response to insect	no data
response to auxin	DEG	Decription	FC	logFC	p-Value
	TraesCS5D02G045700	Auxin response factor	2.78835	1.47941	0.0368387
	TraesCS2A02G203700	Elongator complex protein 1	2.47897	1.30974	0.0114068
	TraesCS2D02G212000	Elongator complex protein 1	2.45205	1.29399	0.0137644
	TraesCS2D02G376600	Auxin response factor	-2.12162	-1.08516	0.0369875
	TraesCS5D02G061000	uncharacterized	-2.12832	-1.08972	0.00700957
	TraesCS4D02G290900	Positive regulator of auxin response and transport, Regulation of grain siz	-2.26928	-1.18223	0.0394534
	TraesCS4B02G292300	Positive regulator of auxin response and transport, Regulation of grain siz	-2.49857	-1.3211	0.0218297
	TraesCS1D02G177000	auxin-responsive protein SAUR32-like	-2.59202	-1.37408	0.0489531
	TraesCS1A02G178700	auxin-responsive protein SAUR32-like	-2.73009	-1.44895	0.0380594
	TraesCS4A02G012100	Positive regulator of auxin response and transport, Regulation of grain siz	-3.18503	-1.67131	0.0160136
response to cytokinin	DEG	Decription	FC	logFC	p-Value
	TraesCS2B02G461800	wound-induced basic protein-like	2.5187	1.33268	0.0033865
	TraesCS2A02G441600	wound-induced basic protein-like	2.26396	1.17885	0.00657439
	TraesCS7A02G291600	Co-chaperone protein p23-1	2.25521	1.17326	0.0149128
	TraesCS7D02G284400	Co-chaperone protein p23-1	2.20955	1.14375	0.0178611
	TraesCS2D02G439300	wound-induced basic protein-like	2.17012	1.11778	0.00667108
	TraesCS7B02G184100	Co-chaperone protein p23-1	2.11993	1.08402	0.0132359
response to abscisic acid	DEG	Decription	FC	logFC	p-Value
	TraesCS3D02G390200	Dehydrin	151.529	7.24345	0.00252013
	TraesCS3B02G428200	dehydrin DHN4-like	151.524	7.2434	0.00553974
	TraesCS6D02G332900	Salt-induced YSK2 dehydrin 3	82.1135	6.35955	0.000382948
	TraesCS6B02G383500	Rab protein	46.4772	5.53845	0.000407132
	TraesCS6A02G350700	Dehydrin WZY2	14.9463	3.90172	0.00185579
	TraesCS3D02G371900	bZIP transcription factor, Abiotic stress response, ABA signaling, Suppressor of floral transiti	8.62449	3.10844	0.00174802
	TraesCS3A02G378700	BZIP transcription factor domain containing protein, expressed	8.51348	3.08975	0.000300215
	TraesCS3B02G411300	BZIP transcription factor domain containing protein, expressed	4.49809	2.16931	0.012891
	TraesCS1D02G040100	Poly [ADP-ribose] polymerase	3.22265	1.68825	0.0067838
	TraesCS3B02G314600	heat stress transcription factor C-1b-like	3.18121	1.66957	0.0322051
	TraesCS1B02G049300	Poly [ADP-ribose] polymerase	3.16276	1.66118	0.00640062
	TraesCS5B02G408300	cold acclimation protein WCOR413	3.1032	1.63376	0.0294748
	TraesCS3D02G280600	heat stress transcription factor C-1b-like	3.04855	1.60812	0.0382784
	TraesCS3A02G280800	Heat shock factor C1b	2.90393	1.538	0.0433884
	TraesCS2A02G203700	Elongator complex protein 1	2.47897	1.30974	0.0114068
	TraesCS2D02G212000	Elongator complex protein 1	2.45205	1.29399	0.0137644
	TraesCS6D02G403400	polysialoglycoprotein-like isoform X1	-2.0016	-1.00115	0.0201385
	TraesCS1A02G441200	protein phosphatase 2C 53-like	-2.74712	-1.45792	0.00581185
	TraesCS1D02G195300	abscisic acid receptor PYL10-like	-2.74898	-1.45889	0.0302794
	TraesCS1B02G475700	protein phosphatase 2C 53-like isoform X1	-2.78565	-1.47802	0.00604063
	TraesCS2D02G170700	Serine/threonine protein kinase, Hyperosmotic stress response, Abscisic acid (ABA)-depend	-2.79656	-1.48365	0.0393741
	TraesCS1D02G449700	protein phosphatase 2C 53-like isoform X1	-3.05891	-1.61302	0.00262044
	TraesCS5D02G218300	copper transporter 5.1-like	-4.03395	-2.01219	0.00146559
response to salicylic acid	DEG	Decription	FC	logFC	p-Value
	TraesCS7B02G245500	DEAD-box ATP-dependent RNA helicase 50	3.51275	1.8126	0.0154101
	TraesCS3B02G568500	DEAD-box ATP-dependent RNA helicase 51	3.09031	1.62775	0.00258038
	TraesCS5A02G548800	DEAD-box ATP-dependent RNA helicase 52	2.41994	1.27497	0.0136214
alpha linolenic acid metabolism	DEG	Decription	FC	logFC	p-Value
	TraesCS2B02G154600	vegetative cell wall protein gp1-like	-4.00242	-2.00087	0.0255981
	TraesCS2D02G134100	vegetative cell wall protein gp1-like	-4.03197	-2.01149	0.0330204
	TraesCS7B02G044200	Acyl-coenzyme A oxidase	-4.56499	-2.19061	0.0334931
	TraesCS7D02G143200	Acyl-coenzyme A oxidase	-4.90211	-2.2934	0.0325884
	TraesCS7A02G141800	Acyl-coenzyme A oxidase	-5.44617	-2.44524	0.0270197
	TraesCS4D02G040800	phospholipase A2 homolog 3-like	-5.71204	-2.51401	0.0459115
oxylipin biosynthetic process	DEG	Decription	FC	logFC	p-Value
	TraesCS2D02G528400	lipoxygenase	3.20767	1.68153	0.0408459
	TraesCS2A02G525500	lipoxygenase	3.149	1.6549	0.0469294
	TraesCS7D02G244800	lipoxygenase	2.76004	1.46469	0.0193694
	TraesCS5D02G041100	lipoxygenase	-96.2214	-6.58829	0.0160962
response to ethylene	DEG	Decription	FC	logFC	p-Value
	TraesCS7B02G245500	uncharacterized	3.51275	1.8126	0.0154101
	TraesCS3B02G568500	DEAD-box ATP-dependent RNA helicase 50	3.09031	1.62775	0.00258038
	TraesCS5A02G548800	DEAD-box ATP-dependent RNA helicase 51	2.41994	1.27497	0.0136214
response to jasmonic acid	DEG	Decription	FC	logFC	p-Value
	TraesCS7B02G335500	IAA-amino acid hydrolase	3.25645	1.7033	0.0163839
	TraesCS3B02G568500	DEAD-box ATP-dependent RNA helicase 50	3.09031	1.62775	0.00258038
	TraesCS7A02G435700	IAA-amino acid hydrolase	2.89104	1.53159	0.0402607
	TraesCS7D02G426400	IAA-amino acid hydrolase	2.88792	1.53003	0.0418227
	TraesCS5A02G548800	DEAD-box ATP-dependent RNA helicase 50	2.41994	1.27497	0.0136214
	TraesCS3B02G537400	BTB/POZ domain and ankyrin repeat-containing protein NPR5-like	-49.869	-5.64007	0.0336615
